# Supplementary material for: Systematic analysis of histone acetylation regulators across human cancers
Source: BMC Cancer. 2023 Aug 8;23:733. doi: 10.1186/s12885-023-11220-7 (PMC10408135; doi:10.1186/s12885-023-11220-7)
Supplement: Supplementary file 1 — Supplementary Material 1 [file 12885_2023_11220_MOESM1_ESM.xls]

## Sheet: Sheet1
Table S1.Histone acetylation (HA) regulators
Gene	Type
HAT1	writer
KAT2A	writer
KAT2B	writer
KAT8	writer
KAT6A	writer
KAT6B	writer
KAT7	writer
EP300	writer
CREBBP	writer
HDAC1	eraser
HDAC2	eraser
HDAC3	eraser
HDAC8	eraser
SIRT2	eraser
HDAC4	eraser
HDAC5	eraser
HDAC6	eraser
HDAC7	eraser
HDAC9	eraser
HDAC10	eraser
HDAC11	eraser
BRD2	reader
BRD3	reader
BRD4	reader
BRDT	reader
BPTF	reader
ATAD2B	reader
BAZ2B	reader
TAF1	reader
YEATS4	reader
DPF3	reader
SMARCA2	reader
SMARCA4	reader
PBRM1	reader
DPF1	reader
DPF2	reader
