# Supplementary material for: Systematic analysis of histone acetylation regulators across human cancers
Source: BMC Cancer. 2023 Aug 8;23:733. doi: 10.1186/s12885-023-11220-7 (PMC10408135; doi:10.1186/s12885-023-11220-7)
Supplement: Supplementary file 2 — Supplementary Material 2 [file 12885_2023_11220_MOESM2_ESM.xls]

## Sheet: Sheet1
Table S6.Drug sensitivity analysis
Gene	Drug	cor	pvalue
HDAC7	Selumetinib	-0.585048	9.14898e-07
HDAC7	Cobimetinib (isomer 1)	-0.541165	8.02873e-06
HDAC9	By-Product of CUDC-305	-0.49277	6.34148e-05
HDAC11	Carmustine	-0.480897	0.000100556
HDAC7	Trametinib	-0.473786	0.000131477
DPF3	Tamoxifen	-0.466204	0.000173875
HDAC11	Oxaliplatin	-0.4611	0.000209105
HDAC11	Ifosfamide	-0.427125	0.000665179
DPF1	Cobimetinib (isomer 1)	-0.423674	0.000743231
HDAC11	Imexon	-0.418486	0.000876193
HDAC11	Lomustine	-0.417944	0.000891263
HDAC11	BN-2629	-0.41759	0.00090123
HDAC3	Fenretinide	0.418661	0.000871382
BRD3	Fludarabine	0.419998	0.000835379
KAT8	Fludarabine	0.42041	0.000824579
DPF1	Digoxin	0.425893	0.000692151
KAT8	Asparaginase	0.426451	0.000679812
KAT8	Nelarabine	0.428047	0.000645624
YEATS4	Nelarabine	0.432673	0.000555136
BRD3	Cladribine	0.43301	0.000549023
HDAC7	Temsirolimus	0.433877	0.000533561
PBRM1	Nelarabine	0.434318	0.000525838
YEATS4	Palbociclib	0.438665	0.000455052
KAT2B	PD-98059	0.439287	0.00044567
KAT8	Cladribine	0.439926	0.000436216
KAT8	Hydroxyurea	0.445562	0.000360335
HDAC4	Chelerythrine	0.45467	0.000262748
PBRM1	Chelerythrine	0.454891	0.000260713
KAT2B	Dabrafenib	0.474067	0.000130106
HDAC7	Rapamycin	0.475428	0.000123649
ATAD2B	Nelarabine	0.491122	6.76723e-05
BRD3	Nelarabine	0.495406	5.71112e-05
YEATS4	Chelerythrine	0.498377	5.07024e-05
KAT2B	Vemurafenib	0.501685	4.43528e-05
HDAC4	PX-316	0.524208	1.71724e-05
HDAC7	Everolimus	0.534346	1.09538e-05
