# Supplementary material for: Systematic analysis of histone acetylation regulators across human cancers
Source: BMC Cancer. 2023 Aug 8;23:733. doi: 10.1186/s12885-023-11220-7 (PMC10408135; doi:10.1186/s12885-023-11220-7)
Supplement: Supplementary file 3 — Supplementary Material 3 [file 12885_2023_11220_MOESM3_ESM.xls]

## Sheet: Sheet1
Table S3.Differential expression analysis of HA regulators in 19 cancer types
Genes	Cancers	P value	log2FC
CREBBP	BLCA	0.594887	-0.0205979
DPF1	BLCA	1.91e-05	2.28375
HDAC9	BLCA	0.241253	-0.306231
HDAC7	BLCA	0.594887	0.0363518
HDAC4	BLCA	2.67e-05	-1.04168
SIRT2	BLCA	0.622562	0.035016
SMARCA2	BLCA	0.104156	-0.166664
KAT6A	BLCA	0.708557	0.0467304
HDAC6	BLCA	3.81e-06	0.394931
EP300	BLCA	0.0445595	0.0927118
HDAC10	BLCA	1.91e-05	0.6214
KAT8	BLCA	0.181866	0.0893759
KAT2A	BLCA	7.63e-06	0.399436
HDAC5	BLCA	2.67e-05	-0.318249
KAT2B	BLCA	0.000644684	-0.383106
HDAC1	BLCA	0.00239945	0.163739
ATAD2B	BLCA	7.25e-05	0.495667
BAZ2B	BLCA	0.087429	-0.169056
YEATS4	BLCA	1.91e-05	0.46349
SMARCA4	BLCA	7.63e-06	0.344738
HAT1	BLCA	0.00457764	0.206918
DPF2	BLCA	0.087429	0.144634
KAT7	BLCA	0.984322	0.0105896
BRDT	BLCA	1	2.38205
BRD4	BLCA	0.000644684	0.174898
HDAC8	BLCA	3.81e-05	0.342778
TAF1	BLCA	0.168793	0.10106
KAT6B	BLCA	0.0140686	-0.33499
HDAC11	BLCA	0.798252	-0.0696394
PBRM1	BLCA	0.679428	0.0511202
BRD3	BLCA	0.275341	0.165106
BPTF	BLCA	0.000335693	0.230935
HDAC3	BLCA	0.000335693	0.182013
HDAC2	BLCA	7.63e-06	0.373369
BRD2	BLCA	0.0602074	0.0700944
DPF3	BLCA	0.00117111	-1.52687
CREBBP	BRCA	0.182503	-0.0263827
DPF1	BRCA	8.37e-06	0.893052
HDAC9	BRCA	0.0104132	-0.154503
HDAC7	BRCA	8.12e-11	-0.166823
HDAC4	BRCA	6.15e-17	-0.609469
SIRT2	BRCA	3.85e-14	-0.178324
SMARCA2	BRCA	2.4e-13	-0.196562
KAT6A	BRCA	0.392042	-0.010048
HDAC6	BRCA	0.00261986	-0.0669344
EP300	BRCA	0.474144	-0.00593929
HDAC10	BRCA	0.616352	0.0401686
KAT8	BRCA	0.452328	0.000834001
KAT2A	BRCA	0.387111	-0.0294221
HDAC5	BRCA	1.03e-14	-0.268143
KAT2B	BRCA	2.93e-18	-0.55001
HDAC1	BRCA	5.25e-08	0.125119
ATAD2B	BRCA	8.97e-06	0.231141
BAZ2B	BRCA	3.01e-08	-0.292152
YEATS4	BRCA	2.64e-09	0.203782
SMARCA4	BRCA	6.69e-16	0.306658
HAT1	BRCA	1.52e-09	0.16338
DPF2	BRCA	0.0317728	0.0446967
KAT7	BRCA	0.439868	0.046285
BRDT	BRCA	0.12413	1.04048
BRD4	BRCA	4.23e-05	0.093129
HDAC8	BRCA	7.35e-09	0.153556
TAF1	BRCA	0.00206502	-0.0852418
KAT6B	BRCA	0.0262958	0.125258
HDAC11	BRCA	5.94e-09	0.275493
PBRM1	BRCA	0.00374596	-0.0629517
BRD3	BRCA	0.000846282	0.109042
BPTF	BRCA	0.402016	0.0357109
HDAC3	BRCA	0.13988	0.0186748
HDAC2	BRCA	2.05e-07	0.182343
BRD2	BRCA	0.422415	0.0208285
DPF3	BRCA	3.31e-10	-0.945614
CREBBP	CHOL	0.00390625	0.681107
DPF1	CHOL	0.00390625	4.33624
HDAC9	CHOL	0.0078125	2.08696
HDAC7	CHOL	0.00390625	1.78069
HDAC4	CHOL	0.00390625	2.29694
SIRT2	CHOL	0.164062	0.148173
SMARCA2	CHOL	0.425781	-0.228656
KAT6A	CHOL	0.00390625	0.773356
HDAC6	CHOL	0.0117188	-0.331294
EP300	CHOL	0.00390625	0.622357
HDAC10	CHOL	0.00390625	1.17796
KAT8	CHOL	0.00390625	0.517007
KAT2A	CHOL	0.00390625	0.890526
HDAC5	CHOL	0.0117188	0.624588
KAT2B	CHOL	0.0195312	-0.657701
HDAC1	CHOL	0.00390625	0.624369
ATAD2B	CHOL	0.00390625	1.08746
BAZ2B	CHOL	0.00390625	0.889152
YEATS4	CHOL	0.00390625	0.790097
SMARCA4	CHOL	0.00390625	1.32592
HAT1	CHOL	0.00390625	0.785971
DPF2	CHOL	0.00390625	1.11063
KAT7	CHOL	0.00390625	1.19734
BRDT	CHOL	0.0224943	3.96145
BRD4	CHOL	0.00390625	0.523836
HDAC8	CHOL	0.00390625	0.697521
TAF1	CHOL	0.00390625	1.05845
KAT6B	CHOL	0.00390625	1.04446
HDAC11	CHOL	0.00390625	1.53548
PBRM1	CHOL	0.0546875	0.315347
BRD3	CHOL	0.00390625	0.994335
BPTF	CHOL	0.00390625	1.14817
HDAC3	CHOL	0.00390625	0.472455
HDAC2	CHOL	0.00390625	1.24807
BRD2	CHOL	0.00390625	0.46508
DPF3	CHOL	0.0273438	-1.65688
CREBBP	COAD	0.635058	0.0196203
DPF1	COAD	1.42e-07	1.543
HDAC9	COAD	4.55e-12	-1.43843
HDAC7	COAD	2.92e-09	0.296142
HDAC4	COAD	0.00451224	-0.246993
SIRT2	COAD	0.989774	0.00231874
SMARCA2	COAD	4.61e-05	-0.18799
KAT6A	COAD	0.989774	0.0249459
HDAC6	COAD	0.140826	0.0918984
EP300	COAD	0.00125501	-0.108217
HDAC10	COAD	6.54e-08	0.627655
KAT8	COAD	0.00053808	0.108839
KAT2A	COAD	9.09e-13	0.534574
HDAC5	COAD	0.898007	-0.0105893
KAT2B	COAD	6.37e-12	-0.892172
HDAC1	COAD	0.928508	0.005848
ATAD2B	COAD	0.76808	-0.0290842
BAZ2B	COAD	0.938699	0.00285129
YEATS4	COAD	3.24e-06	0.313271
SMARCA4	COAD	4.87e-10	0.302756
HAT1	COAD	0.00377454	0.122069
DPF2	COAD	7.32e-08	0.190732
KAT7	COAD	0.989774	-0.0135264
BRDT	COAD	0.00213037	1.87124
BRD4	COAD	1.93e-06	0.176879
HDAC8	COAD	1.82e-12	0.448267
TAF1	COAD	0.00492673	0.212858
KAT6B	COAD	7.09e-07	-0.304477
HDAC11	COAD	0.748553	0.00130071
PBRM1	COAD	0.0496587	-0.113441
BRD3	COAD	7.09e-07	0.216662
BPTF	COAD	0.496223	-0.0156034
HDAC3	COAD	4.87e-10	0.149143
HDAC2	COAD	6.54e-08	0.301956
BRD2	COAD	0.0756845	0.0410721
DPF3	COAD	9.09e-13	-2.19035
CREBBP	ESCA	0.640625	0.0223939
DPF1	ESCA	0.640625	0.166677
HDAC9	ESCA	0.109375	0.759832
HDAC7	ESCA	0.0078125	0.377551
HDAC4	ESCA	0.84375	0.00842165
SIRT2	ESCA	0.84375	0.0101459
SMARCA2	ESCA	0.0546875	-0.240112
KAT6A	ESCA	0.382812	0.050529
HDAC6	ESCA	0.3125	0.147085
EP300	ESCA	0.109375	0.103681
HDAC10	ESCA	0.0234375	0.465926
KAT8	ESCA	0.742188	0.0400134
KAT2A	ESCA	0.0078125	0.44472
HDAC5	ESCA	0.3125	0.0771972
KAT2B	ESCA	0.015625	-0.593284
HDAC1	ESCA	0.0390625	0.272009
ATAD2B	ESCA	0.460938	0.114676
BAZ2B	ESCA	0.945312	-0.02599
YEATS4	ESCA	0.0078125	0.418213
SMARCA4	ESCA	0.0546875	0.208835
HAT1	ESCA	0.0078125	0.305417
DPF2	ESCA	0.0078125	0.190383
KAT7	ESCA	0.195312	0.0707464
BRDT	ESCA	0.3125	-2.80498
BRD4	ESCA	0.0078125	0.228179
HDAC8	ESCA	0.078125	0.289118
TAF1	ESCA	0.546875	0.0786612
KAT6B	ESCA	0.0546875	-0.330664
HDAC11	ESCA	0.382812	0.0664502
PBRM1	ESCA	0.640625	0.0435241
BRD3	ESCA	0.0078125	0.263181
BPTF	ESCA	0.109375	0.143105
HDAC3	ESCA	0.109375	0.15134
HDAC2	ESCA	0.0078125	0.33652
BRD2	ESCA	0.148438	0.0398017
DPF3	ESCA	0.195312	-0.763072
CREBBP	HNSC	7.52e-06	0.206925
DPF1	HNSC	2.27e-12	2.69618
HDAC9	HNSC	0.115753	0.33696
HDAC7	HNSC	0.00459463	0.135793
HDAC4	HNSC	0.328523	-0.0727897
SIRT2	HNSC	2.78e-05	-0.197729
SMARCA2	HNSC	0.00148187	-0.174105
KAT6A	HNSC	0.602865	0.0645885
HDAC6	HNSC	0.0534957	-0.090372
EP300	HNSC	4.83e-06	0.195894
HDAC10	HNSC	8.68e-06	0.542779
KAT8	HNSC	0.164705	-0.0517856
KAT2A	HNSC	3.79e-07	0.308115
HDAC5	HNSC	1.63e-05	-0.19564
KAT2B	HNSC	6.82e-13	-0.838686
HDAC1	HNSC	1.38e-06	0.156146
ATAD2B	HNSC	0.00895935	0.246408
BAZ2B	HNSC	0.0190173	-0.206718
YEATS4	HNSC	3.38e-05	0.258033
SMARCA4	HNSC	0.0104026	0.120492
HAT1	HNSC	9.13e-09	0.24708
DPF2	HNSC	1.3e-08	0.274283
KAT7	HNSC	0.909614	0.0113737
BRDT	HNSC	8.53e-05	5.94718
BRD4	HNSC	3.37e-10	0.278094
HDAC8	HNSC	2.24e-06	0.242984
TAF1	HNSC	0.000412285	0.250226
KAT6B	HNSC	0.862427	-0.00572697
HDAC11	HNSC	0.000333792	-0.237941
PBRM1	HNSC	0.00562358	-0.119224
BRD3	HNSC	6.04e-06	0.295556
BPTF	HNSC	0.00862706	0.137531
HDAC3	HNSC	0.00177991	0.087583
HDAC2	HNSC	1.38e-06	0.22181
BRD2	HNSC	1.35e-07	0.140324
DPF3	HNSC	0.0139046	-1.35223
CREBBP	KICH	0.0748692	0.135196
DPF1	KICH	0.104543	0.975933
HDAC9	KICH	0.000737667	-0.641284
HDAC7	KICH	0.00213599	-0.207302
HDAC4	KICH	7.15e-07	-0.609589
SIRT2	KICH	2.1e-05	0.174303
SMARCA2	KICH	7.32e-05	-0.285902
KAT6A	KICH	0.799773	-0.0171053
HDAC6	KICH	1.67e-06	-0.350986
EP300	KICH	0.709014	0.0372015
HDAC10	KICH	0.0326698	-0.201972
KAT8	KICH	0.822927	0.00652167
KAT2A	KICH	8.85e-05	-0.362234
HDAC5	KICH	0.520231	-0.0473799
KAT2B	KICH	4.53e-06	-0.500661
HDAC1	KICH	7.15e-07	-0.406573
ATAD2B	KICH	1.67e-05	-0.434771
BAZ2B	KICH	4.77e-07	-0.70475
YEATS4	KICH	0.030087	-0.165307
SMARCA4	KICH	0.314554	0.0506199
HAT1	KICH	7.15e-07	-0.656925
DPF2	KICH	0.4452	-0.0318148
KAT7	KICH	7.87e-06	-0.426834
BRDT	KICH	0.170599	-0.795183
BRD4	KICH	6.03e-05	0.217845
HDAC8	KICH	0.622068	-0.0204055
TAF1	KICH	0.940555	0.000331771
KAT6B	KICH	0.988101	-2.37e-05
HDAC11	KICH	0.104543	0.0843462
PBRM1	KICH	0.300133	-0.0686455
BRD3	KICH	0.539919	-0.0275829
BPTF	KICH	0.00433898	-0.304194
HDAC3	KICH	0.000253439	-0.205999
HDAC2	KICH	3.34e-06	-0.426414
BRD2	KICH	2.38e-07	-0.166133
DPF3	KICH	0.091753	-0.75188
CREBBP	KIRC	3.75e-05	0.122424
DPF1	KIRC	0.0248819	0.355528
HDAC9	KIRC	0.175384	0.111395
HDAC7	KIRC	0.000369314	0.126548
HDAC4	KIRC	1.88e-07	-0.323073
SIRT2	KIRC	4.98e-10	0.172692
SMARCA2	KIRC	3.87e-12	-0.265869
KAT6A	KIRC	0.138563	-0.0571796
HDAC6	KIRC	0.0545605	-0.0679042
EP300	KIRC	0.901955	-0.0134091
HDAC10	KIRC	1.32e-09	0.656476
KAT8	KIRC	0.00151673	0.0629847
KAT2A	KIRC	3.48e-05	0.150358
HDAC5	KIRC	0.109269	-0.0608471
KAT2B	KIRC	2.49e-09	-0.239486
HDAC1	KIRC	0.000618028	-0.0773425
ATAD2B	KIRC	0.147958	0.0897049
BAZ2B	KIRC	0.00540525	-0.174701
YEATS4	KIRC	2.01e-06	-0.095535
SMARCA4	KIRC	2.2e-08	-0.15262
HAT1	KIRC	0.537923	-0.0122971
DPF2	KIRC	0.000157569	0.078468
KAT7	KIRC	1.6e-06	-0.155593
BRDT	KIRC	0.0103594	0.934158
BRD4	KIRC	0.0263976	-0.0485401
HDAC8	KIRC	1.25e-08	-0.141119
TAF1	KIRC	0.216913	0.0436456
KAT6B	KIRC	0.000283585	-0.130733
HDAC11	KIRC	6.55e-12	-0.525315
PBRM1	KIRC	2.81e-06	-0.231776
BRD3	KIRC	5.75e-07	-0.256137
BPTF	KIRC	0.73316	-0.0185428
HDAC3	KIRC	2.3e-10	0.176923
HDAC2	KIRC	0.01342	-0.0845452
BRD2	KIRC	0.430783	0.0106556
DPF3	KIRC	0.0948705	0.28904
CREBBP	KIRP	0.00385993	0.130941
DPF1	KIRP	0.0140045	0.969645
HDAC9	KIRP	0.00621726	0.525358
HDAC7	KIRP	0.915394	0.0296903
HDAC4	KIRP	0.0124326	-0.190109
SIRT2	KIRP	0.915394	-0.00361675
SMARCA2	KIRP	5.96e-07	-0.272597
KAT6A	KIRP	0.691921	-0.0571963
HDAC6	KIRP	7.78e-05	-0.293034
EP300	KIRP	0.216655	-0.0734891
HDAC10	KIRP	0.00663986	0.304696
KAT8	KIRP	0.000160375	0.158617
KAT2A	KIRP	0.00385993	0.235548
HDAC5	KIRP	0.0015878	-0.11805
KAT2B	KIRP	1.17e-06	-0.405075
HDAC1	KIRP	2.22e-05	-0.192217
ATAD2B	KIRP	0.444234	-0.0402248
BAZ2B	KIRP	0.16334	0.117467
YEATS4	KIRP	0.608314	-0.0096935
SMARCA4	KIRP	0.239477	0.0267342
HAT1	KIRP	0.479773	-0.0522987
DPF2	KIRP	0.317572	0.0551107
KAT7	KIRP	0.356962	-0.0422667
BRDT	KIRP	0.420245	0.470832
BRD4	KIRP	1	0.0226306
HDAC8	KIRP	0.00106538	-0.101722
TAF1	KIRP	0.930735	0.0218568
KAT6B	KIRP	0.000541123	-0.247172
HDAC11	KIRP	0.00232549	-0.13902
PBRM1	KIRP	0.255576	-0.0936406
BRD3	KIRP	0.15742	0.080868
BPTF	KIRP	0.308174	0.0510206
HDAC3	KIRP	0.992295	0.0128942
HDAC2	KIRP	0.216655	-0.0388707
BRD2	KIRP	0.00115556	-0.0903299
DPF3	KIRP	0.000903578	-0.83471
CREBBP	LIHC	7.56e-05	0.236974
DPF1	LIHC	1.57e-07	2.67848
HDAC9	LIHC	0.0284305	-0.376017
HDAC7	LIHC	1.53e-05	0.687181
HDAC4	LIHC	7.8e-09	1.18835
SIRT2	LIHC	1.09e-06	0.216665
SMARCA2	LIHC	0.334381	-0.0546317
KAT6A	LIHC	0.129629	0.154585
HDAC6	LIHC	0.0251195	-0.10939
EP300	LIHC	6.43e-05	0.254762
HDAC10	LIHC	2.17e-07	0.586106
KAT8	LIHC	1.82e-05	0.221107
KAT2A	LIHC	2.04e-09	0.699608
HDAC5	LIHC	4.38e-09	0.563646
KAT2B	LIHC	0.946126	0.016519
HDAC1	LIHC	1.23e-08	0.287686
ATAD2B	LIHC	1.03e-05	0.415467
BAZ2B	LIHC	0.266944	0.128803
YEATS4	LIHC	5.18e-07	0.376878
SMARCA4	LIHC	7.79e-10	0.74721
HAT1	LIHC	3.68e-09	0.530927
DPF2	LIHC	6.2e-09	0.709277
KAT7	LIHC	1.16e-08	0.646284
BRDT	LIHC	0.099823	3.9102
BRD4	LIHC	4.44e-05	0.230513
HDAC8	LIHC	2.04e-09	0.477959
TAF1	LIHC	6.54e-06	0.487898
KAT6B	LIHC	0.000678918	0.263387
HDAC11	LIHC	9.35e-10	1.30944
PBRM1	LIHC	0.00106615	0.217984
BRD3	LIHC	2.68e-05	0.43872
BPTF	LIHC	3.28e-07	0.490815
HDAC3	LIHC	1.36e-07	0.257644
HDAC2	LIHC	1.46e-06	0.389347
BRD2	LIHC	1.67e-05	0.187514
DPF3	LIHC	3.82e-07	-1.02087
CREBBP	LUAD	0.567285	0.0225763
DPF1	LUAD	6.43e-05	1.28992
HDAC9	LUAD	0.0478885	0.368533
HDAC7	LUAD	4.73e-06	-0.150897
HDAC4	LUAD	0.000458606	-0.208058
SIRT2	LUAD	0.000136902	-0.0959201
SMARCA2	LUAD	5.48e-09	-0.260913
KAT6A	LUAD	0.30916	-0.0310205
HDAC6	LUAD	0.0419543	0.0579081
EP300	LUAD	0.583541	-0.00696095
HDAC10	LUAD	0.00412788	0.214461
KAT8	LUAD	0.176796	-0.0286165
KAT2A	LUAD	7.66e-11	0.50947
HDAC5	LUAD	8e-06	-0.160392
KAT2B	LUAD	2.07e-10	-0.492836
HDAC1	LUAD	7.66e-11	0.239577
ATAD2B	LUAD	7.74e-07	0.360704
BAZ2B	LUAD	0.911432	-0.0045382
YEATS4	LUAD	1.31e-06	0.270138
SMARCA4	LUAD	0.00115572	0.149068
HAT1	LUAD	4.17e-07	0.158213
DPF2	LUAD	2.27e-06	0.127773
KAT7	LUAD	0.000112752	0.147836
BRDT	LUAD	1.07e-07	4.89078
BRD4	LUAD	0.525026	0.0109762
HDAC8	LUAD	4.17e-07	0.210333
TAF1	LUAD	0.0545127	0.0822587
KAT6B	LUAD	2.54e-05	-0.221477
HDAC11	LUAD	4.14e-05	-0.177735
PBRM1	LUAD	0.702929	-0.0154479
BRD3	LUAD	0.469671	0.0331025
BPTF	LUAD	0.00125641	0.128915
HDAC3	LUAD	2.94e-09	0.180296
HDAC2	LUAD	1.28e-09	0.346786
BRD2	LUAD	0.811605	0.00392499
DPF3	LUAD	0.720692	0.067706
CREBBP	LUSC	0.0733057	0.0532651
DPF1	LUSC	4.97e-13	2.65168
HDAC9	LUSC	0.97163	0.0250775
HDAC7	LUSC	8.44e-09	-0.229286
HDAC4	LUSC	0.351217	0.0832538
SIRT2	LUSC	0.389475	0.00156839
SMARCA2	LUSC	0.000859055	-0.187631
KAT6A	LUSC	0.98784	0.0120042
HDAC6	LUSC	0.175732	-0.0372559
EP300	LUSC	0.0215219	0.0961904
HDAC10	LUSC	7.01e-05	0.319449
KAT8	LUSC	0.000213359	-0.136345
KAT2A	LUSC	4.97e-14	0.532251
HDAC5	LUSC	0.000859055	-0.139657
KAT2B	LUSC	7.11e-15	-0.819923
HDAC1	LUSC	1.42e-14	0.336721
ATAD2B	LUSC	2.24e-10	0.499985
BAZ2B	LUSC	3.57e-05	-0.267692
YEATS4	LUSC	2.53e-10	0.372682
SMARCA4	LUSC	1.05e-11	0.296951
HAT1	LUSC	3.81e-12	0.374827
DPF2	LUSC	1.12e-07	0.186243
KAT7	LUSC	0.000120879	0.16588
BRDT	LUSC	0.133713	5.13435
BRD4	LUSC	3.63e-10	0.232351
HDAC8	LUSC	0.00339901	0.142386
TAF1	LUSC	0.466798	0.0607109
KAT6B	LUSC	0.0181295	-0.156247
HDAC11	LUSC	7.23e-10	-0.405219
PBRM1	LUSC	0.00339901	-0.111891
BRD3	LUSC	0.0501082	0.145157
BPTF	LUSC	0.0958157	0.0978453
HDAC3	LUSC	2.61e-09	0.153194
HDAC2	LUSC	1.42e-14	0.563895
BRD2	LUSC	0.531541	0.0170145
DPF3	LUSC	1.09e-06	-0.817158
CREBBP	PAAD	0.625	-0.1048
DPF1	PAAD	0.625	0.154454
HDAC9	PAAD	0.25	-0.676637
HDAC7	PAAD	0.625	-0.0674646
HDAC4	PAAD	0.375	-0.260016
SIRT2	PAAD	0.25	0.0704017
SMARCA2	PAAD	0.25	-0.188178
KAT6A	PAAD	0.875	-0.0438638
HDAC6	PAAD	0.25	-0.100227
EP300	PAAD	0.875	0.0272037
HDAC10	PAAD	0.875	0.0236536
KAT8	PAAD	0.375	-0.0732678
KAT2A	PAAD	0.875	0.0379597
HDAC5	PAAD	0.875	0.0346236
KAT2B	PAAD	0.25	-0.234508
HDAC1	PAAD	0.25	0.198789
ATAD2B	PAAD	0.625	-0.198921
BAZ2B	PAAD	0.875	0.0760337
YEATS4	PAAD	0.875	0.227334
SMARCA4	PAAD	1	0.0076162
HAT1	PAAD	1	0.00888312
DPF2	PAAD	0.625	-0.0846209
KAT7	PAAD	0.625	-0.0823631
BRDT	PAAD	1	-1.65937
BRD4	PAAD	0.25	-0.151284
HDAC8	PAAD	0.25	0.148158
TAF1	PAAD	0.875	-0.033123
KAT6B	PAAD	0.875	-0.0427411
HDAC11	PAAD	0.625	0.214294
PBRM1	PAAD	0.625	-0.0623583
BRD3	PAAD	0.875	-0.0802223
BPTF	PAAD	0.375	-0.17584
HDAC3	PAAD	0.875	-0.00773376
HDAC2	PAAD	1	-0.0674095
BRD2	PAAD	0.625	-0.0830795
DPF3	PAAD	0.25	-1.16058
CREBBP	PRAD	0.441576	0.0459471
DPF1	PRAD	5.44e-09	1.02861
HDAC9	PRAD	0.015611	-0.268327
HDAC7	PRAD	0.0638455	-0.0463263
HDAC4	PRAD	0.600524	-0.0342291
SIRT2	PRAD	0.249311	-0.0199228
SMARCA2	PRAD	0.00218051	-0.0628844
KAT6A	PRAD	0.45246	0.0424423
HDAC6	PRAD	0.0350093	0.0598727
EP300	PRAD	0.000740541	0.105695
HDAC10	PRAD	0.0010953	0.2313
KAT8	PRAD	0.0148466	-0.0304566
KAT2A	PRAD	2.04e-07	0.202178
HDAC5	PRAD	0.00051221	-0.0698293
KAT2B	PRAD	0.0265866	-0.0714738
HDAC1	PRAD	7.6e-06	0.0994176
ATAD2B	PRAD	0.0010953	0.197022
BAZ2B	PRAD	0.203937	-0.0380428
YEATS4	PRAD	0.000160125	0.119166
SMARCA4	PRAD	6.82e-08	0.19473
HAT1	PRAD	0.0148466	0.0678133
DPF2	PRAD	3.77e-05	-0.0886056
KAT7	PRAD	0.0088385	-0.0606314
BRDT	PRAD	0.976725	-0.698792
BRD4	PRAD	0.332103	0.0359913
HDAC8	PRAD	0.000844795	0.0948047
TAF1	PRAD	0.563069	0.00143445
KAT6B	PRAD	0.600524	0.034867
HDAC11	PRAD	0.000284404	-0.101143
PBRM1	PRAD	0.0374403	0.0560198
BRD3	PRAD	3.93e-05	0.146965
BPTF	PRAD	0.00620724	0.103224
HDAC3	PRAD	0.0678598	0.0368513
HDAC2	PRAD	0.0106343	0.0711619
BRD2	PRAD	0.00132648	0.0567425
DPF3	PRAD	2.34e-05	-0.968121
CREBBP	READ	0.910156	0.0798503
DPF1	READ	0.0195312	1.74594
HDAC9	READ	0.00390625	-2.25195
HDAC7	READ	0.00390625	0.227563
HDAC4	READ	0.425781	-0.153326
SIRT2	READ	0.425781	-0.131955
SMARCA2	READ	0.203125	-0.08358
KAT6A	READ	0.820312	-0.0225242
HDAC6	READ	0.164062	0.214244
EP300	READ	0.734375	-0.0135952
HDAC10	READ	0.0117188	0.749208
KAT8	READ	0.164062	0.146401
KAT2A	READ	0.00390625	0.576484
HDAC5	READ	0.203125	-0.159895
KAT2B	READ	0.00390625	-1.03354
HDAC1	READ	0.734375	0.0190484
ATAD2B	READ	0.128906	0.146105
BAZ2B	READ	0.910156	0.0258107
YEATS4	READ	0.0546875	0.180287
SMARCA4	READ	0.0273438	0.322894
HAT1	READ	0.0078125	0.143425
DPF2	READ	0.910156	0.00678554
KAT7	READ	0.0390625	0.130621
BRDT	READ	0.280713	1.42387
BRD4	READ	0.0546875	0.207423
HDAC8	READ	0.00390625	0.490307
TAF1	READ	0.0078125	0.38739
KAT6B	READ	0.0273438	-0.308042
HDAC11	READ	0.496094	0.054312
PBRM1	READ	0.203125	-0.1918
BRD3	READ	0.25	0.147974
BPTF	READ	0.164062	0.181727
HDAC3	READ	0.0390625	0.111928
HDAC2	READ	0.0195312	0.284709
BRD2	READ	0.0976562	0.0902546
DPF3	READ	0.0078125	-1.87997
CREBBP	STAD	0.0552031	0.0957044
DPF1	STAD	2.21e-05	1.10231
HDAC9	STAD	0.0814886	-0.365441
HDAC7	STAD	0.00502335	0.230928
HDAC4	STAD	0.148152	-0.27783
SIRT2	STAD	0.0905648	-0.0621224
SMARCA2	STAD	0.0362061	-0.147741
KAT6A	STAD	0.00138496	0.148063
HDAC6	STAD	0.000744015	0.296476
EP300	STAD	0.000208884	0.128089
HDAC10	STAD	6.33e-05	0.647674
KAT8	STAD	0.0262309	0.0975074
KAT2A	STAD	1.49e-08	0.475735
HDAC5	STAD	0.0140057	-0.212302
KAT2B	STAD	2.83e-07	-0.557365
HDAC1	STAD	6.66e-06	0.269255
ATAD2B	STAD	0.000667766	0.317281
BAZ2B	STAD	0.952893	0.00083625
YEATS4	STAD	4.75e-05	0.339202
SMARCA4	STAD	1.04e-06	0.325098
HAT1	STAD	9.54e-06	0.243987
DPF2	STAD	0.301191	0.0653121
KAT7	STAD	0.803988	0.0250782
BRDT	STAD	0.952893	0.158502
BRD4	STAD	2.21e-05	0.207793
HDAC8	STAD	4.92e-07	0.407563
TAF1	STAD	0.0245397	0.205883
KAT6B	STAD	0.00152941	-0.282909
HDAC11	STAD	0.546018	0.0394718
PBRM1	STAD	0.990573	0.0137021
BRD3	STAD	0.00960879	0.215686
BPTF	STAD	0.000236318	0.193984
HDAC3	STAD	0.169814	0.0606452
HDAC2	STAD	1.49e-07	0.348441
BRD2	STAD	0.0020453	0.109769
DPF3	STAD	0.896588	-0.00400792
CREBBP	THCA	2.92e-06	-0.177442
DPF1	THCA	0.739194	0.0285336
HDAC9	THCA	2.42e-07	0.894606
HDAC7	THCA	1.22e-09	0.147619
HDAC4	THCA	8.26e-11	-0.834815
SIRT2	THCA	0.540772	0.0244808
SMARCA2	THCA	3.58e-10	-0.293682
KAT6A	THCA	1.45e-05	-0.192112
HDAC6	THCA	0.000157924	-0.0903839
EP300	THCA	0.000221537	-0.129043
HDAC10	THCA	0.05583	0.108351
KAT8	THCA	0.123383	-0.0216619
KAT2A	THCA	8.79e-09	0.221659
HDAC5	THCA	0.49078	0.0137577
KAT2B	THCA	5.71e-06	-0.235667
HDAC1	THCA	0.0815035	0.0276647
ATAD2B	THCA	0.00907618	-0.160106
BAZ2B	THCA	0.762689	0.015498
YEATS4	THCA	0.000466059	-0.0742873
SMARCA4	THCA	1.88e-09	0.20792
HAT1	THCA	0.00809976	-0.0836036
DPF2	THCA	0.0123921	0.0537376
KAT7	THCA	0.000823733	-0.0907418
BRDT	THCA	0.00219141	1.0572
BRD4	THCA	0.0609789	-0.0457997
HDAC8	THCA	3.81e-05	0.0950572
TAF1	THCA	0.00127826	-0.125685
KAT6B	THCA	0.0688425	-0.0823828
HDAC11	THCA	1.45e-08	-0.170329
PBRM1	THCA	4.09e-06	-0.160557
BRD3	THCA	2.71e-05	-0.182101
BPTF	THCA	3.15e-06	-0.217302
HDAC3	THCA	0.000115404	-0.0696662
HDAC2	THCA	0.828375	-0.011468
BRD2	THCA	1.01e-08	-0.139152
DPF3	THCA	0.956779	0.0415528
CREBBP	THYM	0.5	-0.139397
DPF1	THYM	0.5	0.234963
HDAC9	THYM	1	-0.283848
HDAC7	THYM	1	0.00489669
HDAC4	THYM	1	0.191819
SIRT2	THYM	1	-0.0971914
SMARCA2	THYM	0.5	-0.171954
KAT6A	THYM	1	-0.0448688
HDAC6	THYM	1	-0.0343801
EP300	THYM	1	-0.100429
HDAC10	THYM	0.5	-0.280402
KAT8	THYM	1	0.0401494
KAT2A	THYM	1	0.0126279
HDAC5	THYM	0.5	-0.278379
KAT2B	THYM	1	-0.0699732
HDAC1	THYM	0.5	0.167984
ATAD2B	THYM	1	0.164317
BAZ2B	THYM	1	0.0383689
YEATS4	THYM	0.5	0.315754
SMARCA4	THYM	1	0.0853997
HAT1	THYM	0.5	0.273132
DPF2	THYM	1	0.101499
KAT7	THYM	1	0.0835365
BRDT	THYM	0.5	2.03603
BRD4	THYM	0.5	-0.0957534
HDAC8	THYM	0.5	0.103558
TAF1	THYM	0.5	-0.138651
KAT6B	THYM	1	-0.0136449
HDAC11	THYM	1	-0.379013
PBRM1	THYM	1	0.131838
BRD3	THYM	1	0.0131192
BPTF	THYM	1	-0.0215305
HDAC3	THYM	0.5	0.117815
HDAC2	THYM	0.5	0.289478
BRD2	THYM	1	0.0435844
DPF3	THYM	0.5	-0.431598
CREBBP	UCEC	0.0163112	-0.169671
DPF1	UCEC	3.34e-06	2.25259
HDAC9	UCEC	0.0698171	-0.401689
HDAC7	UCEC	0.00745201	-0.108069
HDAC4	UCEC	0.000298023	-0.394692
SIRT2	UCEC	0.00272632	-0.21225
SMARCA2	UCEC	2.38e-07	-0.695929
KAT6A	UCEC	0.179334	-0.0715531
HDAC6	UCEC	0.00603271	0.224414
EP300	UCEC	0.500905	-0.0489741
HDAC10	UCEC	0.0448759	0.325106
KAT8	UCEC	0.00145841	-0.164323
KAT2A	UCEC	0.0254226	0.174038
HDAC5	UCEC	2.38e-07	-0.531539
KAT2B	UCEC	7.87e-06	-0.719745
HDAC1	UCEC	5.96e-06	0.14769
ATAD2B	UCEC	0.000638723	0.353391
BAZ2B	UCEC	0.000349283	-0.330056
YEATS4	UCEC	0.030087	0.171886
SMARCA4	UCEC	0.000152588	0.454583
HAT1	UCEC	0.091753	0.139702
DPF2	UCEC	0.030087	-0.0891599
KAT7	UCEC	5.96e-06	-0.354464
BRDT	UCEC	0.444469	-0.323251
BRD4	UCEC	0.0233247	0.156347
HDAC8	UCEC	8.85e-05	0.272335
TAF1	UCEC	0.000849485	-0.225492
KAT6B	UCEC	0.00485134	-0.225192
HDAC11	UCEC	0.799773	0.0337901
PBRM1	UCEC	0.0979881	-0.170399
BRD3	UCEC	0.142417	-0.142991
BPTF	UCEC	0.142417	-0.151817
HDAC3	UCEC	0.520231	0.0446688
HDAC2	UCEC	0.000152588	0.298057
BRD2	UCEC	0.622068	-0.0148113
DPF3	UCEC	0.0163112	-1.12009
