# Supplementary material for: Systematic analysis of histone acetylation regulators across human cancers
Source: BMC Cancer. 2023 Aug 8;23:733. doi: 10.1186/s12885-023-11220-7 (PMC10408135; doi:10.1186/s12885-023-11220-7)
Supplement: Supplementary file 4 — Supplementary Material 4 [file 12885_2023_11220_MOESM4_ESM.xls]

## Sheet: Sheet1
Table S4.Pearson correlation between HA regulators gene expression and copy number.
cancer	gene	p	cor
ACC	HDAC1	0.00228926	0.344767
ACC	BRDT	0.0278204	0.252418
ACC	ATAD2B	0.015098	0.277835
ACC	BAZ2B	0.00655227	0.309305
ACC	HAT1	0.0231871	0.260234
ACC	HDAC4	0.0163512	0.274644
ACC	HDAC11	0.000356088	0.399042
ACC	KAT2B	0.0384641	0.237953
ACC	PBRM1	1.10032e-05	0.480839
ACC	HDAC3	0.0331393	0.2447
ACC	BRD2	0.00165692	0.354895
ACC	HDAC2	0.000835829	0.375308
ACC	HDAC9	0.0309616	0.247724
ACC	KAT6A	3.66341e-08	0.581333
ACC	SMARCA2	0.012603	0.284936
ACC	BRD3	1.2692e-06	0.522784
ACC	KAT6B	3.5304e-05	0.455669
ACC	DPF2	0.00381932	0.32802
ACC	HDAC7	0.0358365	0.241177
ACC	YEATS4	0.00022528	0.411083
ACC	DPF3	0.0348811	0.242399
ACC	CREBBP	0.0188722	0.268816
ACC	KAT8	3.56764e-08	0.58173
ACC	KAT2A	0.0135441	0.282126
ACC	HDAC5	0.000564313	0.386456
ACC	KAT7	0.0342886	0.243171
ACC	BPTF	0.000536289	0.387873
ACC	SMARCA4	3.15044e-05	0.458217
ACC	BRD4	1.33016e-08	0.596171
ACC	DPF1	0.00124183	0.36366
ACC	SIRT2	4.6912e-10	0.640364
ACC	EP300	0.000994187	0.370257
ACC	HDAC10	0.0259156	0.255486
ACC	HDAC6	0.00191828	0.350347
ACC	TAF1	0.0598545	0.216882
ACC	HDAC8	0.120409	0.179673
BLCA	HDAC1	2.828e-20	0.438517
BLCA	BRDT	0.810497	0.0120113
BLCA	ATAD2B	9.16428e-16	0.38685
BLCA	BAZ2B	2.60857e-12	0.340026
BLCA	HAT1	2.30069e-21	0.449769
BLCA	HDAC4	1.62905e-11	0.328046
BLCA	HDAC11	4.57086e-16	0.390606
BLCA	KAT2B	8.15692e-24	0.473645
BLCA	PBRM1	5.03133e-28	0.510738
BLCA	HDAC3	5.09323e-26	0.493633
BLCA	BRD2	2.55228e-15	0.381231
BLCA	HDAC2	2.71367e-29	0.521077
BLCA	HDAC9	0.00556552	0.13821
BLCA	KAT6A	1.83921e-51	0.659789
BLCA	SMARCA2	1.28681e-16	0.397329
BLCA	BRD3	1.69965e-17	0.407759
BLCA	KAT6B	8.07749e-15	0.374778
BLCA	DPF2	8.42535e-22	0.45416
BLCA	HDAC7	3.85908e-11	0.322219
BLCA	YEATS4	4.77753e-75	0.754721
BLCA	DPF3	0.0667805	0.0916365
BLCA	CREBBP	1.85837e-23	0.470275
BLCA	KAT8	3.22634e-43	0.615764
BLCA	KAT2A	9.25603e-15	0.374005
BLCA	HDAC5	3.64197e-08	0.270719
BLCA	KAT7	3.73982e-37	0.578241
BLCA	BPTF	7.51758e-16	0.387925
BLCA	SMARCA4	5.86922e-27	0.501758
BLCA	BRD4	2.53466e-31	0.53692
BLCA	DPF1	0.000986099	0.163915
BLCA	SIRT2	1.1182e-52	0.665709
BLCA	EP300	3.79897e-20	0.437165
BLCA	HDAC10	2.44533e-11	0.325317
BLCA	HDAC6	9.78816e-07	0.24161
BLCA	TAF1	3.13006e-06	0.230394
BLCA	HDAC8	2.39481e-09	0.292425
BRCA	HDAC1	3.48027e-68	0.50494
BRCA	BRDT	0.722254	0.0110509
BRCA	ATAD2B	8.14079e-33	0.358549
BRCA	BAZ2B	1.8003e-13	0.225951
BRCA	HAT1	4.53509e-48	0.430647
BRCA	HDAC4	9.4676e-27	0.323869
BRCA	HDAC11	1.53101e-24	0.310042
BRCA	KAT2B	1.40677e-10	0.197486
BRCA	PBRM1	7.07934e-37	0.379563
BRCA	HDAC3	4.17062e-67	0.501388
BRCA	BRD2	7.01919e-44	0.41255
BRCA	HDAC2	5.92789e-158	0.707089
BRCA	HDAC9	0.0934891	0.0521127
BRCA	KAT6A	8.72935e-144	0.68372
BRCA	SMARCA2	1.19448e-46	0.424633
BRCA	BRD3	2.02901e-75	0.527734
BRCA	KAT6B	2.23943e-22	0.295732
BRCA	DPF2	1.68103e-79	0.539868
BRCA	HDAC7	2.34348e-17	0.258998
BRCA	YEATS4	5.65634e-132	0.662398
BRCA	DPF3	0.0797359	0.0544379
BRCA	CREBBP	4.95928e-70	0.510923
BRCA	KAT8	6.38194e-138	0.673358
BRCA	KAT2A	4.13955e-85	0.555771
BRCA	HDAC5	9.51095e-65	0.493475
BRCA	KAT7	1.72789e-219	0.787184
BRCA	BPTF	4.18036e-94	0.579607
BRCA	SMARCA4	2.24679e-58	0.470986
BRCA	BRD4	1.35131e-114	0.627468
BRCA	DPF1	3.11088e-18	0.265834
BRCA	SIRT2	1.7301e-136	0.67076
BRCA	EP300	7.05539e-37	0.37957
BRCA	HDAC10	4.36448e-11	0.202792
BRCA	HDAC6	1.11577e-14	0.236765
BRCA	TAF1	0.0525346	0.0602222
BRCA	HDAC8	6.11437e-05	0.124141
CESC	HDAC1	1.88186e-19	0.494225
CESC	BRDT	0.550145	-0.035048
CESC	ATAD2B	1.15553e-10	0.365014
CESC	BAZ2B	0.00063289	0.198488
CESC	HAT1	1.80912e-17	0.469504
CESC	HDAC4	4.85221e-15	0.43622
CESC	HDAC11	2.71985e-21	0.5155
CESC	KAT2B	0.00179441	0.181663
CESC	PBRM1	6.63828e-24	0.54335
CESC	HDAC3	4.66101e-19	0.489471
CESC	BRD2	6.27984e-14	0.419671
CESC	HDAC2	4.76464e-40	0.673302
CESC	HDAC9	0.966421	-0.0024699
CESC	KAT6A	1.20571e-17	0.471784
CESC	SMARCA2	3.28948e-20	0.503163
CESC	BRD3	1.29031e-06	0.278407
CESC	KAT6B	8.59971e-11	0.367365
CESC	DPF2	4.89764e-14	0.421318
CESC	HDAC7	0.00176009	0.181988
CESC	YEATS4	1.21673e-13	0.415245
CESC	DPF3	0.0135442	0.14411
CESC	CREBBP	5.53059e-16	0.449582
CESC	KAT8	1.29611e-16	0.458193
CESC	KAT2A	1.50355e-24	0.549845
CESC	HDAC5	0.00290873	0.173353
CESC	KAT7	5.19563e-17	0.463496
CESC	BPTF	6.71284e-14	0.419228
CESC	SMARCA4	5.96442e-26	0.56349
CESC	BRD4	4.34877e-19	0.489837
CESC	DPF1	6.04507e-06	0.260866
CESC	SIRT2	2.26903e-39	0.668928
CESC	EP300	7.51743e-09	0.329541
CESC	HDAC10	4.07039e-11	0.373233
CESC	HDAC6	0.000913139	0.192728
CESC	TAF1	9.07844e-05	0.226644
CESC	HDAC8	7.22141e-05	0.229737
CHOL	HDAC1	6.51858e-07	0.722489
CHOL	BRDT	0.903158	-0.0210183
CHOL	ATAD2B	0.0129117	0.410412
CHOL	BAZ2B	0.00580616	0.450696
CHOL	HAT1	0.00160521	0.506897
CHOL	HDAC4	0.00360636	0.47262
CHOL	HDAC11	0.0259629	0.370869
CHOL	KAT2B	0.000750211	0.536167
CHOL	PBRM1	3.77501e-05	0.63041
CHOL	HDAC3	3.43278e-05	0.632969
CHOL	BRD2	0.00410406	0.466807
CHOL	HDAC2	0.000516425	0.549625
CHOL	HDAC9	0.866144	-0.0291148
CHOL	KAT6A	0.00707047	0.441197
CHOL	SMARCA2	0.123756	0.261274
CHOL	BRD3	0.000935945	0.527922
CHOL	KAT6B	0.0164733	0.397132
CHOL	DPF2	0.000128746	0.595181
CHOL	HDAC7	0.00717574	0.440474
CHOL	YEATS4	6.2958e-11	0.848581
CHOL	DPF3	0.365612	0.155351
CHOL	CREBBP	0.00111651	0.521194
CHOL	KAT8	0.000999857	0.525419
CHOL	KAT2A	0.359361	0.157363
CHOL	HDAC5	0.948476	-0.0111639
CHOL	KAT7	0.0430173	0.339157
CHOL	BPTF	0.0407894	0.342638
CHOL	SMARCA4	0.0262099	0.370301
CHOL	BRD4	0.0049064	0.45861
CHOL	DPF1	0.0445895	0.336786
CHOL	SIRT2	0.0897877	0.286899
CHOL	EP300	0.0329417	0.356282
CHOL	HDAC10	0.238154	0.201692
CHOL	HDAC6	0.384719	0.149328
CHOL	TAF1	0.129448	0.257518
CHOL	HDAC8	0.639123	-0.0808803
COAD	HDAC1	4.03101e-38	0.588745
COAD	BRDT	0.831951	0.0107243
COAD	ATAD2B	1.17431e-06	0.241961
COAD	BAZ2B	2.10526e-08	0.277596
COAD	HAT1	0.00015028	0.189832
COAD	HDAC4	2.9381e-08	0.274833
COAD	HDAC11	3.78821e-09	0.291355
COAD	KAT2B	6.88165e-05	0.199147
COAD	PBRM1	1.80464e-11	0.33011
COAD	HDAC3	4.31632e-24	0.479935
COAD	BRD2	2.75344e-16	0.396524
COAD	HDAC2	2.41444e-20	0.442738
COAD	HDAC9	0.000645808	0.171148
COAD	KAT6A	7.34661e-41	0.605988
COAD	SMARCA2	2.11037e-13	0.35863
COAD	BRD3	1.18711e-15	0.388599
COAD	KAT6B	8.18165e-11	0.319711
COAD	DPF2	3.33049e-26	0.499057
COAD	HDAC7	1.8112e-06	0.237779
COAD	YEATS4	0.000105637	0.19409
COAD	DPF3	6.32693e-07	0.2478
COAD	CREBBP	5.43329e-09	0.288523
COAD	KAT8	2.80368e-26	0.499712
COAD	KAT2A	7.27319e-23	0.468254
COAD	HDAC5	4.16513e-09	0.290613
COAD	KAT7	5.61935e-33	0.553293
COAD	BPTF	3.35711e-13	0.355785
COAD	SMARCA4	1.62047e-14	0.373866
COAD	BRD4	2.39243e-11	0.3282
COAD	DPF1	0.509532	-0.0333251
COAD	SIRT2	1.59856e-21	0.454939
COAD	EP300	1.00546e-12	0.348948
COAD	HDAC10	0.0212217	0.116051
COAD	HDAC6	0.135439	0.0753483
COAD	TAF1	0.13585	0.0752695
COAD	HDAC8	0.875466	0.00792043
DLBC	HDAC1	0.0250632	0.326576
DLBC	BRDT	0.515019	0.09736
DLBC	ATAD2B	0.0490942	0.28866
DLBC	BAZ2B	0.0124679	0.361765
DLBC	HAT1	0.0105725	0.369554
DLBC	HDAC4	0.681116	0.0615422
DLBC	HDAC11	0.131208	0.223385
DLBC	KAT2B	0.00178651	0.443663
DLBC	PBRM1	0.0631196	0.273242
DLBC	HDAC3	0.799009	0.0381555
DLBC	BRD2	0.0620256	0.274339
DLBC	HDAC2	0.0032395	0.420642
DLBC	HDAC9	0.14937	0.213618
DLBC	KAT6A	0.0136266	0.35749
DLBC	SMARCA2	0.00158961	0.447999
DLBC	BRD3	0.0645742	0.271806
DLBC	KAT6B	0.00194373	0.440496
DLBC	DPF2	0.0010563	0.462745
DLBC	HDAC7	0.00123198	0.457271
DLBC	YEATS4	0.00590535	0.395687
DLBC	DPF3	0.840728	-0.0301178
DLBC	CREBBP	0.016273	0.348783
DLBC	KAT8	0.00501483	0.402667
DLBC	KAT2A	0.0212463	0.33525
DLBC	HDAC5	0.00298422	0.423913
DLBC	KAT7	0.404722	0.124414
DLBC	BPTF	0.865187	0.0254453
DLBC	SMARCA4	0.51978	0.0962647
DLBC	BRD4	0.168598	0.204191
DLBC	DPF1	0.879527	0.0227175
DLBC	SIRT2	0.769736	-0.0438582
DLBC	EP300	0.269749	0.16431
DLBC	HDAC10	0.0150535	0.352633
DLBC	HDAC6	0.261411	0.167161
DLBC	TAF1	0.221096	0.181888
DLBC	HDAC8	0.0787382	0.259017
ESCA	HDAC1	4.88343e-14	0.57989
ESCA	BRDT	0.1006	0.138843
ESCA	ATAD2B	5.30222e-08	0.438668
ESCA	BAZ2B	7.57121e-05	0.32699
ESCA	HAT1	8.2708e-16	0.611263
ESCA	HDAC4	0.000834322	0.278274
ESCA	HDAC11	2.40971e-10	0.501377
ESCA	KAT2B	0.00143637	0.265931
ESCA	PBRM1	7.33196e-10	0.489435
ESCA	HDAC3	2.08697e-18	0.651758
ESCA	BRD2	3.8221e-11	0.520178
ESCA	HDAC2	4.89197e-16	0.615064
ESCA	HDAC9	0.0113565	0.212642
ESCA	KAT6A	1.13154e-33	0.807515
ESCA	SMARCA2	4.6043e-07	0.409497
ESCA	BRD3	5.9081e-10	0.491788
ESCA	KAT6B	5.89745e-05	0.331611
ESCA	DPF2	2.36802e-09	0.476335
ESCA	HDAC7	0.000351608	0.296813
ESCA	YEATS4	1.45466e-25	0.738525
ESCA	DPF3	0.0531707	0.163192
ESCA	CREBBP	7.4376e-05	0.327322
ESCA	KAT8	1.706e-15	0.605938
ESCA	KAT2A	3.0296e-10	0.498957
ESCA	HDAC5	4.09154e-06	0.376902
ESCA	KAT7	5.6828e-12	0.538497
ESCA	BPTF	5.82505e-10	0.491942
ESCA	SMARCA4	1.27454e-09	0.483325
ESCA	BRD4	3.82672e-17	0.63281
ESCA	DPF1	0.083977	0.146048
ESCA	SIRT2	3.68617e-09	0.471243
ESCA	EP300	1.43201e-09	0.482023
ESCA	HDAC10	7.31073e-07	0.402882
ESCA	HDAC6	3.919e-05	0.339015
ESCA	TAF1	0.00354308	0.244037
ESCA	HDAC8	1.31789e-06	0.394239
GBM	HDAC1	4.5699e-09	0.451808
GBM	BRDT	0.0202825	0.187518
GBM	ATAD2B	8.10515e-05	0.313149
GBM	BAZ2B	0.0982609	0.13416
GBM	HAT1	0.00610627	0.220748
GBM	HDAC4	0.992149	-0.000802053
GBM	HDAC11	0.000120526	0.305878
GBM	KAT2B	0.0606216	0.152049
GBM	PBRM1	3.29777e-07	0.398779
GBM	HDAC3	4.04368e-12	0.523025
GBM	BRD2	2.27646e-10	0.484215
GBM	HDAC2	1.89643e-15	0.585443
GBM	HDAC9	0.00120049	0.259467
GBM	KAT6A	4.5812e-07	0.3943
GBM	SMARCA2	1.44172e-11	0.511304
GBM	BRD3	2.78224e-10	0.48215
GBM	KAT6B	2.60956e-07	0.401929
GBM	DPF2	1.17735e-11	0.513202
GBM	HDAC7	0.00240859	0.243623
GBM	YEATS4	2.32578e-23	0.69463
GBM	DPF3	1.04587e-09	0.468163
GBM	CREBBP	0.000182442	0.298074
GBM	KAT8	1.57946e-09	0.463677
GBM	KAT2A	0.0124405	0.201638
GBM	HDAC5	0.0658845	0.149082
GBM	KAT7	0.0111005	0.204806
GBM	BPTF	0.00151461	0.254287
GBM	SMARCA4	0.00487869	0.226467
GBM	BRD4	4.18316e-06	0.362306
GBM	DPF1	0.106404	0.131041
GBM	SIRT2	0.0300521	0.175462
GBM	EP300	5.3882e-10	0.475247
GBM	HDAC10	0.000209967	0.295378
GBM	HDAC6	0.614926	-0.0409885
GBM	TAF1	0.0879422	0.138421
GBM	HDAC8	0.98332	0.00170423
HNSC	HDAC1	1.53829e-17	0.373544
HNSC	BRDT	1.99144e-06	-0.213713
HNSC	ATAD2B	2.46434e-19	0.392354
HNSC	BAZ2B	3.08483e-16	0.35909
HNSC	HAT1	4.3539e-24	0.437033
HNSC	HDAC4	6.60233e-15	0.343519
HNSC	HDAC11	2.55337e-24	0.43905
HNSC	KAT2B	3.97334e-21	0.410002
HNSC	PBRM1	3.03496e-18	0.381075
HNSC	HDAC3	3.02226e-48	0.596923
HNSC	BRD2	5.61329e-14	0.332099
HNSC	HDAC2	4.02592e-18	0.379778
HNSC	HDAC9	5.39506e-05	0.182095
HNSC	KAT6A	1.45618e-44	0.577453
HNSC	SMARCA2	4.06669e-25	0.445892
HNSC	BRD3	2.56252e-11	0.29648
HNSC	KAT6B	0.000206603	0.167565
HNSC	DPF2	1.48635e-18	0.384326
HNSC	HDAC7	6.6856e-10	0.275309
HNSC	YEATS4	1.54302e-49	0.603451
HNSC	DPF3	0.062139	0.0846779
HNSC	CREBBP	6.34769e-14	0.331429
HNSC	KAT8	3.0338e-16	0.359172
HNSC	KAT2A	1.23979e-16	0.363562
HNSC	HDAC5	5.54373e-09	0.260543
HNSC	KAT7	2.01596e-12	0.311853
HNSC	BPTF	3.15024e-12	0.309218
HNSC	SMARCA4	3.17958e-34	0.514676
HNSC	BRD4	1.26161e-29	0.481891
HNSC	DPF1	0.0443245	0.0912658
HNSC	SIRT2	8.68623e-49	0.599678
HNSC	EP300	2.14121e-09	0.267295
HNSC	HDAC10	1.32854e-09	0.270613
HNSC	HDAC6	8.61545e-10	0.273585
HNSC	TAF1	0.000877753	0.150445
HNSC	HDAC8	0.0113745	0.114724
KICH	HDAC1	0.000692205	0.42589
KICH	BRDT	0.00268708	0.380782
KICH	ATAD2B	1.62303e-06	0.574065
KICH	BAZ2B	1.73253e-09	0.683744
KICH	HAT1	0.00019551	0.462969
KICH	HDAC4	3.37907e-06	0.55941
KICH	HDAC11	0.0102315	0.329146
KICH	KAT2B	0.00144968	0.402083
KICH	PBRM1	0.00181696	0.39445
KICH	HDAC3	1.08592e-06	0.581806
KICH	BRD2	0.000790407	0.421744
KICH	HDAC2	0.00127987	0.406219
KICH	HDAC9	0.47846	0.0932655
KICH	KAT6A	0.00242739	0.384388
KICH	SMARCA2	0.00854848	0.336593
KICH	BRD3	0.00149524	0.401048
KICH	KAT6B	0.00217613	0.38822
KICH	DPF2	0.0369146	0.270046
KICH	HDAC7	0.0246502	0.289904
KICH	YEATS4	0.159552	-0.183904
KICH	DPF3	0.743101	-0.0432014
KICH	CREBBP	0.0456576	0.259038
KICH	KAT8	0.0279162	0.283924
KICH	KAT2A	0.00129748	0.405768
KICH	HDAC5	0.0466282	-0.257926
KICH	KAT7	0.00840537	0.337283
KICH	BPTF	0.2243	0.159225
KICH	SMARCA4	0.0153923	0.311535
KICH	BRD4	0.0429662	0.262226
KICH	DPF1	0.173884	-0.177891
KICH	SIRT2	0.00708806	0.344173
KICH	EP300	0.0081131	0.338726
KICH	HDAC10	0.0536283	0.250422
KICH	HDAC6	0.749005	0.0421744
KICH	TAF1	0.941281	-0.00971351
KICH	HDAC8	0.77611	-0.0374906
KIRC	HDAC1	2.03166e-17	0.445166
KIRC	BRDT	0.411002	0.0454752
KIRC	ATAD2B	0.000261474	0.199996
KIRC	BAZ2B	0.000150301	0.207492
KIRC	HAT1	1.72997e-09	0.324192
KIRC	HDAC4	3.00577e-06	0.254214
KIRC	HDAC11	8.69946e-13	0.380682
KIRC	KAT2B	0.856598	0.0100005
KIRC	PBRM1	0.00120531	0.177749
KIRC	HDAC3	2.43019e-16	0.431348
KIRC	BRD2	1.25771e-24	0.524278
KIRC	HDAC2	3.75386e-33	0.596994
KIRC	HDAC9	0.782854	0.0152516
KIRC	KAT6A	5.07291e-07	0.272727
KIRC	SMARCA2	5.88579e-22	0.49731
KIRC	BRD3	4.83914e-20	0.476383
KIRC	KAT6B	2.31111e-06	0.257039
KIRC	DPF2	0.345814	0.052138
KIRC	HDAC7	0.131669	0.0832865
KIRC	YEATS4	0.399146	0.0466364
KIRC	DPF3	0.000305803	0.197826
KIRC	CREBBP	0.255676	0.0628439
KIRC	KAT8	1.67406e-06	0.26046
KIRC	KAT2A	6.06295e-05	0.219236
KIRC	HDAC5	0.888579	0.00775348
KIRC	KAT7	8.7005e-06	0.242436
KIRC	BPTF	0.00467138	0.155601
KIRC	SMARCA4	0.164784	0.076766
KIRC	BRD4	0.411742	0.0454034
KIRC	DPF1	5.14793e-05	0.221287
KIRC	SIRT2	0.0229452	0.125371
KIRC	EP300	7.53486e-05	0.216482
KIRC	HDAC10	0.967736	0.00223848
KIRC	HDAC6	5.86003e-05	0.219665
KIRC	TAF1	0.101402	0.0904701
KIRC	HDAC8	0.0646211	-0.101999
KIRP	HDAC1	2.53285e-08	0.332145
KIRP	BRDT	0.0219584	0.139915
KIRP	ATAD2B	4.2224e-05	0.247397
KIRP	BAZ2B	8.56482e-07	0.295309
KIRP	HAT1	1.0811e-08	0.340359
KIRP	HDAC4	7.11286e-07	0.297384
KIRP	HDAC11	2.37902e-15	0.4587
KIRP	KAT2B	0.408246	0.0507207
KIRP	PBRM1	1.10546e-08	0.340147
KIRP	HDAC3	6.9176e-16	0.466486
KIRP	BRD2	1.28039e-05	0.263059
KIRP	HDAC2	1.83737e-12	0.412986
KIRP	HDAC9	1.29905e-13	0.432031
KIRP	KAT6A	0.0106319	0.155819
KIRP	SMARCA2	2.54034e-06	0.282828
KIRP	BRD3	1.42675e-05	0.261679
KIRP	KAT6B	0.00344782	0.178057
KIRP	DPF2	0.00413602	0.174635
KIRP	HDAC7	0.0224983	0.139357
KIRP	YEATS4	6.18227e-09	0.345624
KIRP	DPF3	0.343596	0.058075
KIRP	CREBBP	0.0572507	0.116295
KIRP	KAT8	1.54611e-14	0.446511
KIRP	KAT2A	5.02607e-11	0.387369
KIRP	HDAC5	0.178606	0.0824079
KIRP	KAT7	0.00387664	0.17586
KIRP	BPTF	0.000174611	0.227316
KIRP	SMARCA4	2.18368e-05	0.256176
KIRP	BRD4	0.0011364	0.197751
KIRP	DPF1	0.730372	-0.0211481
KIRP	SIRT2	9.32736e-05	0.236399
KIRP	EP300	0.000194292	0.225732
KIRP	HDAC10	3.26686e-06	0.279853
KIRP	HDAC6	0.0195537	0.142558
KIRP	TAF1	0.0142762	-0.149529
KIRP	HDAC8	0.955549	0.00342081
LAML	HDAC1	5.16255e-05	0.391479
LAML	BRDT	0.669754	0.042952
LAML	ATAD2B	0.977348	-0.00286091
LAML	BAZ2B	0.00834141	0.261162
LAML	HAT1	0.844833	0.0197179
LAML	HDAC4	0.283674	0.107708
LAML	HDAC11	0.542895	-0.0612476
LAML	KAT2B	0.176279	0.135625
LAML	PBRM1	1.62858e-05	0.414606
LAML	HDAC3	5.52171e-11	0.594617
LAML	BRD2	0.199004	-0.128873
LAML	HDAC2	0.822995	0.0225361
LAML	HDAC9	0.151604	0.143724
LAML	KAT6A	0.000428439	0.343968
LAML	SMARCA2	0.437982	0.078029
LAML	BRD3	9.71882e-05	0.378028
LAML	KAT6B	0.0344443	0.210688
LAML	DPF2	9.47387e-07	0.46527
LAML	HDAC7	0.321531	0.0996341
LAML	YEATS4	0.00963349	0.256456
LAML	DPF3	0.976782	0.00293242
LAML	CREBBP	0.492822	0.06902
LAML	KAT8	0.202627	0.127848
LAML	KAT2A	0.625488	-0.0491489
LAML	HDAC5	0.0512473	0.194537
LAML	KAT7	1.60151e-06	0.45651
LAML	BPTF	1.01666e-07	0.500012
LAML	SMARCA4	2.05253e-05	0.410103
LAML	BRD4	7.28182e-05	0.384238
LAML	DPF1	0.00327985	0.289862
LAML	SIRT2	0.0115427	0.250428
LAML	EP300	0.032131	0.213408
LAML	HDAC10	0.00132972	0.315101
LAML	HDAC6	0.224526	-0.121922
LAML	TAF1	0.564906	0.0579444
LAML	HDAC8	0.303841	-0.103325
LGG	HDAC1	5.5948e-106	0.782504
LGG	BRDT	0.711629	0.0164571
LGG	ATAD2B	0.0425121	0.0901266
LGG	BAZ2B	0.00173637	0.138765
LGG	HAT1	2.11954e-07	0.227953
LGG	HDAC4	2.28083e-10	0.276782
LGG	HDAC11	0.000134377	0.168775
LGG	KAT2B	0.00393132	0.127856
LGG	PBRM1	2.49363e-09	0.260823
LGG	HDAC3	2.01784e-08	0.245939
LGG	BRD2	2.34899e-11	0.29105
LGG	HDAC2	2.73277e-24	0.430489
LGG	HDAC9	5.01822e-06	0.201117
LGG	KAT6A	1.90404e-08	0.246366
LGG	SMARCA2	1.12619e-28	0.465848
LGG	BRD3	2.14064e-11	0.291616
LGG	KAT6B	8.16014e-34	0.502639
LGG	DPF2	6.64145e-15	0.336694
LGG	HDAC7	8.41272e-05	0.17374
LGG	YEATS4	7.15252e-47	0.579802
LGG	DPF3	4.00398e-20	0.392528
LGG	CREBBP	0.0266703	0.0984336
LGG	KAT8	6.50986e-08	0.237162
LGG	KAT2A	3.07703e-06	0.205499
LGG	HDAC5	6.60021e-05	0.176259
LGG	KAT7	9.38049e-06	0.19537
LGG	BPTF	7.09203e-09	0.253501
LGG	SMARCA4	0.00105184	0.145092
LGG	BRD4	3.25862e-14	0.328398
LGG	DPF1	0.865219	-0.00755672
LGG	SIRT2	1.04665e-10	0.281764
LGG	EP300	5.57514e-17	0.360228
LGG	HDAC10	1.62882e-05	0.190156
LGG	HDAC6	0.598968	0.02341
LGG	TAF1	0.989397	0.00059168
LGG	HDAC8	0.963167	0.00205599
LIHC	HDAC1	3.82016e-11	0.341018
LIHC	BRDT	7.73284e-05	0.207921
LIHC	ATAD2B	1.64382e-07	0.273156
LIHC	BAZ2B	3.58103e-08	0.286895
LIHC	HAT1	2.58731e-09	0.308988
LIHC	HDAC4	2.01637e-08	0.291887
LIHC	HDAC11	1.05934e-06	0.255255
LIHC	KAT2B	0.00217703	0.161938
LIHC	PBRM1	9.45463e-08	0.27823
LIHC	HDAC3	3.78718e-10	0.324056
LIHC	BRD2	1.03087e-23	0.498031
LIHC	HDAC2	1.19198e-18	0.444236
LIHC	HDAC9	0.436111	0.041403
LIHC	KAT6A	3.46255e-27	0.530106
LIHC	SMARCA2	4.89256e-21	0.470782
LIHC	BRD3	3.33483e-06	0.243536
LIHC	KAT6B	3.03434e-07	0.26741
LIHC	DPF2	0.000800584	0.176906
LIHC	HDAC7	0.00579478	0.145965
LIHC	YEATS4	4.15433e-12	0.356499
LIHC	DPF3	8.04794e-11	0.335621
LIHC	CREBBP	1.51267e-08	0.294349
LIHC	KAT8	1.53811e-20	0.465437
LIHC	KAT2A	1.40298e-16	0.419156
LIHC	HDAC5	2.55471e-13	0.374838
LIHC	KAT7	4.27736e-16	0.412979
LIHC	BPTF	5.53791e-06	0.238159
LIHC	SMARCA4	2.58135e-06	0.246204
LIHC	BRD4	2.44888e-10	0.327361
LIHC	DPF1	1.6459e-08	0.293629
LIHC	SIRT2	3.99162e-17	0.425973
LIHC	EP300	2.6008e-08	0.289687
LIHC	HDAC10	1.24715e-16	0.419801
LIHC	HDAC6	0.176025	-0.0718739
LIHC	TAF1	0.0059048	0.145643
LIHC	HDAC8	6.58151e-09	0.30135
LUAD	HDAC1	3.78303e-19	0.388616
LUAD	BRDT	0.106652	0.0729017
LUAD	ATAD2B	8.76144e-17	0.363503
LUAD	BAZ2B	1.91005e-09	0.266768
LUAD	HAT1	4.07813e-21	0.407977
LUAD	HDAC4	6.9834e-25	0.441856
LUAD	HDAC11	4.3937e-20	0.397977
LUAD	KAT2B	7.76566e-09	0.256825
LUAD	PBRM1	1.5758e-14	0.337298
LUAD	HDAC3	2.74834e-53	0.619102
LUAD	BRD2	4.42968e-32	0.497615
LUAD	HDAC2	4.41405e-39	0.543488
LUAD	HDAC9	9.1542e-10	0.271822
LUAD	KAT6A	1.82227e-44	0.574515
LUAD	SMARCA2	1.22063e-12	0.31325
LUAD	BRD3	6.74072e-41	0.554322
LUAD	KAT6B	1.16968e-19	0.393756
LUAD	DPF2	2.95806e-30	0.48442
LUAD	HDAC7	6.34962e-05	0.179481
LUAD	YEATS4	1.1746e-54	0.625431
LUAD	DPF3	5.53118e-06	0.203419
LUAD	CREBBP	4.51749e-19	0.387831
LUAD	KAT8	1.52672e-43	0.569422
LUAD	KAT2A	2.61424e-17	0.369273
LUAD	HDAC5	1.90645e-07	0.232411
LUAD	KAT7	7.76366e-29	0.473746
LUAD	BPTF	1.08085e-16	0.362489
LUAD	SMARCA4	9.14259e-23	0.423288
LUAD	BRD4	4.47797e-18	0.377488
LUAD	DPF1	1.4451e-11	0.298555
LUAD	SIRT2	4.0252e-30	0.48343
LUAD	EP300	2.64215e-17	0.369223
LUAD	HDAC10	1.00246e-12	0.314387
LUAD	HDAC6	1.96769e-17	0.370612
LUAD	TAF1	0.00918595	0.117457
LUAD	HDAC8	1.56128e-10	0.283569
LUSC	HDAC1	5.04817e-36	0.536544
LUSC	BRDT	0.00983813	0.119605
LUSC	ATAD2B	5.56304e-21	0.416937
LUSC	BAZ2B	1.03206e-13	0.335715
LUSC	HAT1	1.93934e-34	0.525955
LUSC	HDAC4	9.68955e-05	0.179785
LUSC	HDAC11	4.31147e-15	0.353
LUSC	KAT2B	0.000146866	0.175158
LUSC	PBRM1	3.40349e-06	0.213485
LUSC	HDAC3	6.46938e-41	0.567047
LUSC	BRD2	1.74227e-17	0.3807
LUSC	HDAC2	6.77035e-47	0.600471
LUSC	HDAC9	0.0896358	0.0788011
LUSC	KAT6A	4.76357e-67	0.690215
LUSC	SMARCA2	2.71791e-34	0.524957
LUSC	BRD3	9.11716e-37	0.541385
LUSC	KAT6B	2.90747e-07	0.235157
LUSC	DPF2	5.99481e-27	0.470161
LUSC	HDAC7	4.66112e-08	0.250015
LUSC	YEATS4	6.84221e-36	0.535676
LUSC	DPF3	0.96702	0.00192258
LUSC	CREBBP	3.43004e-20	0.409128
LUSC	KAT8	1.45638e-44	0.58789
LUSC	KAT2A	4.58539e-30	0.494634
LUSC	HDAC5	5.532e-08	0.248664
LUSC	KAT7	6.08937e-35	0.529358
LUSC	BPTF	3.40477e-19	0.398972
LUSC	SMARCA4	8.99585e-28	0.476824
LUSC	BRD4	1.24759e-38	0.553189
LUSC	DPF1	2.71163e-10	0.287398
LUSC	SIRT2	5.25681e-72	0.70819
LUSC	EP300	4.10053e-23	0.437052
LUSC	HDAC10	2.1489e-10	0.288961
LUSC	HDAC6	9.04016e-09	0.262565
LUSC	TAF1	0.0252792	0.103743
LUSC	HDAC8	0.000152909	0.174703
MESO	HDAC1	4.47216e-07	0.523607
MESO	BRDT	0.88253	0.0165709
MESO	ATAD2B	0.000603377	0.370879
MESO	BAZ2B	0.00264203	0.327827
MESO	HAT1	0.0115821	0.277558
MESO	HDAC4	5.26245e-05	0.431139
MESO	HDAC11	0.000186348	0.401335
MESO	KAT2B	0.0131971	0.272673
MESO	PBRM1	4.04494e-09	0.59399
MESO	HDAC3	3.76447e-05	0.438589
MESO	BRD2	7.75905e-05	0.42228
MESO	HDAC2	3.49442e-08	0.563749
MESO	HDAC9	0.0764986	0.196719
MESO	KAT6A	0.0038082	0.316161
MESO	SMARCA2	4.24438e-07	0.524484
MESO	BRD3	0.00130991	0.349031
MESO	KAT6B	0.194085	0.144871
MESO	DPF2	0.0129683	0.273332
MESO	HDAC7	0.176824	0.150609
MESO	YEATS4	1.16593e-05	0.463369
MESO	DPF3	0.00578149	0.302259
MESO	CREBBP	0.0366215	0.23121
MESO	KAT8	9.93021e-07	0.509897
MESO	KAT2A	0.00204804	0.335695
MESO	HDAC5	0.838348	0.0228771
MESO	KAT7	9.40322e-10	0.612819
MESO	BPTF	4.23852e-06	0.483316
MESO	SMARCA4	1.45267e-05	0.458865
MESO	BRD4	0.0189324	0.25871
MESO	DPF1	0.000130293	0.410056
MESO	SIRT2	2.78391e-10	0.627632
MESO	EP300	0.578607	0.0622319
MESO	HDAC10	0.00285229	0.325421
MESO	HDAC6	0.633277	0.0534723
MESO	TAF1	0.217916	-0.137525
MESO	HDAC8	0.64225	-0.052066
OV	HDAC1	1.81768e-25	0.593479
OV	BRDT	0.47819	-0.0447875
OV	ATAD2B	2.52211e-22	0.560429
OV	BAZ2B	1.32349e-19	0.528498
OV	HAT1	2.6751e-21	0.548786
OV	HDAC4	2.3041e-19	0.525501
OV	HDAC11	1.94304e-13	0.440578
OV	KAT2B	2.90304e-07	0.315772
OV	PBRM1	2.42191e-16	0.48514
OV	HDAC3	1.78485e-26	0.603328
OV	BRD2	1.43271e-32	0.656448
OV	HDAC2	9.72556e-49	0.759287
OV	HDAC9	8.91755e-11	0.39308
OV	KAT6A	1.52396e-23	0.573695
OV	SMARCA2	4.9682e-10	0.378299
OV	BRD3	9.20335e-26	0.596403
OV	KAT6B	1.89137e-16	0.48667
OV	DPF2	1.39064e-18	0.515574
OV	HDAC7	2.48639e-17	0.498941
OV	YEATS4	1.2969e-28	0.623156
OV	DPF3	0.00959064	0.162568
OV	CREBBP	8.39083e-16	0.477336
OV	KAT8	1.71558e-41	0.718685
OV	KAT2A	7.98975e-17	0.491942
OV	HDAC5	5.44399e-21	0.545192
OV	KAT7	1.58703e-33	0.663901
OV	BPTF	7.63276e-22	0.555026
OV	SMARCA4	1.86766e-39	0.70581
OV	BRD4	4.64495e-50	0.765917
OV	DPF1	9.3285e-06	0.274632
OV	SIRT2	2.02218e-45	0.741633
OV	EP300	4.05863e-07	0.312064
OV	HDAC10	5.84488e-16	0.479627
OV	HDAC6	9.54298e-20	0.530252
OV	TAF1	0.00192725	0.194076
OV	HDAC8	2.16123e-07	0.318996
PAAD	HDAC1	1.39063e-05	0.328358
PAAD	BRDT	0.0571639	0.147046
PAAD	ATAD2B	5.10128e-05	0.307237
PAAD	BAZ2B	0.000289395	0.276246
PAAD	HAT1	1.16813e-07	0.394985
PAAD	HDAC4	0.0121479	0.1931
PAAD	HDAC11	0.0217372	0.176979
PAAD	KAT2B	0.000158323	0.287423
PAAD	PBRM1	8.97228e-11	0.47358
PAAD	HDAC3	1.85885e-06	0.358263
PAAD	BRD2	1.12416e-08	0.422908
PAAD	HDAC2	5.86033e-14	0.537441
PAAD	HDAC9	0.425519	0.0618839
PAAD	KAT6A	2.15539e-05	0.321413
PAAD	SMARCA2	2.73718e-09	0.438606
PAAD	BRD3	7.29213e-08	0.400815
PAAD	KAT6B	0.0260853	0.171663
PAAD	DPF2	2.92727e-07	0.383286
PAAD	HDAC7	0.773621	-0.0223562
PAAD	YEATS4	6.02884e-22	0.654887
PAAD	DPF3	0.221756	0.0947646
PAAD	CREBBP	2.00564e-05	0.322566
PAAD	KAT8	0.055899	0.147793
PAAD	KAT2A	1.92325e-06	0.357782
PAAD	HDAC5	1.74502e-08	0.417854
PAAD	KAT7	3.7098e-05	0.312562
PAAD	BPTF	8.20636e-08	0.399364
PAAD	SMARCA4	0.00140514	0.244467
PAAD	BRD4	0.000583218	0.262635
PAAD	DPF1	0.54708	0.04678
PAAD	SIRT2	2.36478e-20	0.635041
PAAD	EP300	0.000179118	0.285174
PAAD	HDAC10	0.0366976	0.161326
PAAD	HDAC6	0.0110175	0.195692
PAAD	TAF1	0.0537895	0.14907
PAAD	HDAC8	0.691337	-0.0308554
PCPG	HDAC1	9.33063e-25	0.694126
PCPG	BRDT	0.182633	0.104903
PCPG	ATAD2B	3.06772e-05	0.320313
PCPG	BAZ2B	3.08348e-07	0.388057
PCPG	HAT1	2.31018e-05	0.324979
PCPG	HDAC4	4.54333e-06	0.35036
PCPG	HDAC11	6.82853e-05	0.306717
PCPG	KAT2B	1.54701e-05	0.331448
PCPG	PBRM1	1.23548e-11	0.498771
PCPG	HDAC3	2.70065e-08	0.41854
PCPG	BRD2	0.00160752	0.245187
PCPG	HDAC2	5.38489e-19	0.624308
PCPG	HDAC9	0.00111062	0.253187
PCPG	KAT6A	0.00041446	0.273363
PCPG	SMARCA2	5.34997e-05	0.310934
PCPG	BRD3	0.0194806	0.182847
PCPG	KAT6B	0.0283726	0.171742
PCPG	DPF2	1.43601e-16	0.588536
PCPG	HDAC7	0.110771	0.125381
PCPG	YEATS4	4.50888e-06	0.350473
PCPG	DPF3	4.96718e-05	0.312204
PCPG	CREBBP	0.00201614	0.240157
PCPG	KAT8	1.95502e-10	0.472289
PCPG	KAT2A	6.24442e-12	0.504979
PCPG	HDAC5	4.34619e-11	0.486989
PCPG	KAT7	9.77121e-08	0.402823
PCPG	BPTF	0.000163807	0.291045
PCPG	SMARCA4	1.61629e-05	0.330748
PCPG	BRD4	4.43711e-05	0.314124
PCPG	DPF1	0.301171	0.0814755
PCPG	SIRT2	0.000961893	0.25623
PCPG	EP300	6.13304e-07	0.378865
PCPG	HDAC10	0.0001389	0.294069
PCPG	HDAC6	0.00305486	0.230653
PCPG	TAF1	0.08179	-0.136729
PCPG	HDAC8	0.763321	-0.0237653
PRAD	HDAC1	0.0001555	0.171088
PRAD	BRDT	0.411582	-0.0374069
PRAD	ATAD2B	0.00131172	0.145661
PRAD	BAZ2B	1.39464e-09	0.270817
PRAD	HAT1	1.38154e-19	0.395645
PRAD	HDAC4	0.143473	0.0665974
PRAD	HDAC11	1.47607e-08	0.253895
PRAD	KAT2B	0.0469252	0.0903658
PRAD	PBRM1	0.0234739	0.102976
PRAD	HDAC3	2.47588e-20	0.403072
PRAD	BRD2	0.00570662	0.125472
PRAD	HDAC2	2.70636e-67	0.681259
PRAD	HDAC9	0.716009	-0.016578
PRAD	KAT6A	2.16594e-24	0.440487
PRAD	SMARCA2	2.54141e-12	0.311101
PRAD	BRD3	1.08453e-14	0.341577
PRAD	KAT6B	3.10086e-10	0.281017
PRAD	DPF2	2.09755e-09	0.267973
PRAD	HDAC7	0.000230508	0.166668
PRAD	YEATS4	1.13884e-07	0.238186
PRAD	DPF3	0.753514	0.0143094
PRAD	CREBBP	2.2753e-05	0.19126
PRAD	KAT8	5.55519e-16	0.356856
PRAD	KAT2A	2.69098e-07	0.231235
PRAD	HDAC5	2.96721e-15	0.348344
PRAD	KAT7	8.92922e-06	0.200358
PRAD	BPTF	1.38061e-05	0.196172
PRAD	SMARCA4	4.111e-12	0.308242
PRAD	BRD4	2.25448e-08	0.250725
PRAD	DPF1	0.753736	-0.0142961
PRAD	SIRT2	2.15106e-09	0.267797
PRAD	EP300	0.151943	0.0652222
PRAD	HDAC10	0.0230544	0.103288
PRAD	HDAC6	0.785625	0.012395
PRAD	TAF1	0.805343	0.0112304
PRAD	HDAC8	0.0951275	-0.0759481
READ	HDAC1	7.42595e-19	0.663534
READ	BRDT	0.343072	0.0813146
READ	ATAD2B	0.00019169	0.312355
READ	BAZ2B	0.000186689	0.312884
READ	HAT1	5.66087e-05	0.335807
READ	HDAC4	0.00244211	0.255983
READ	HDAC11	1.37648e-05	0.360827
READ	KAT2B	0.193245	0.11142
READ	PBRM1	4.95808e-06	0.37767
READ	HDAC3	2.70091e-12	0.550349
READ	BRD2	8.29316e-06	0.369303
READ	HDAC2	7.67381e-16	0.617065
READ	HDAC9	0.343909	0.0811741
READ	KAT6A	5.02466e-12	0.544605
READ	SMARCA2	0.000256479	0.306459
READ	BRD3	8.5792e-09	0.465771
READ	KAT6B	0.00294175	0.251353
READ	DPF2	5.29564e-14	0.584374
READ	HDAC7	0.000387733	0.297874
READ	YEATS4	0.0543009	0.164198
READ	DPF3	0.000383168	0.298124
READ	CREBBP	1.2137e-07	0.432056
READ	KAT8	1.77173e-12	0.554189
READ	KAT2A	1.40407e-07	0.430091
READ	HDAC5	6.79543e-05	0.332414
READ	KAT7	1.21094e-12	0.557613
READ	BPTF	2.70994e-05	0.349105
READ	SMARCA4	7.38863e-05	0.330846
READ	BRD4	0.0114445	0.214704
READ	DPF1	0.554816	-0.0507006
READ	SIRT2	2.99997e-06	0.385625
READ	EP300	5.70518e-09	0.470653
READ	HDAC10	4.27728e-07	0.414646
READ	HDAC6	0.055781	0.163214
READ	TAF1	0.00403252	0.243311
READ	HDAC8	0.00577164	0.233847
SARC	HDAC1	0.24653	0.0738576
SARC	BRDT	0.213842	-0.0792112
SARC	ATAD2B	3.8333e-16	0.486539
SARC	BAZ2B	1.28063e-05	0.273168
SARC	HAT1	2.21504e-07	0.321786
SARC	HDAC4	1.95668e-11	0.409295
SARC	HDAC11	2.23491e-06	0.295185
SARC	KAT2B	0.000180321	0.235647
SARC	PBRM1	7.30177e-12	0.417186
SARC	HDAC3	3.60255e-17	0.501079
SARC	BRD2	1.91732e-10	0.390187
SARC	HDAC2	2.01816e-28	0.626297
SARC	HDAC9	0.398457	0.0538513
SARC	KAT6A	2.98046e-11	0.405862
SARC	SMARCA2	6.59382e-15	0.468078
SARC	BRD3	0.00406163	0.181852
SARC	KAT6B	0.000300881	0.227653
SARC	DPF2	3.20774e-11	0.405258
SARC	HDAC7	4.85021e-18	0.512889
SARC	YEATS4	5.23966e-72	0.854731
SARC	DPF3	7.6822e-07	0.307799
SARC	CREBBP	3.77594e-08	0.340539
SARC	KAT8	3.83041e-19	0.527211
SARC	KAT2A	0.000130301	0.240582
SARC	HDAC5	6.0013e-06	0.282957
SARC	KAT7	2.11052e-08	0.346443
SARC	BPTF	2.30813e-08	0.345542
SARC	SMARCA4	4.39724e-23	0.573451
SARC	BRD4	1.98705e-23	0.577176
SARC	DPF1	0.000178261	0.235823
SARC	SIRT2	7.41749e-34	0.671367
SARC	EP300	1.81581e-07	0.323956
SARC	HDAC10	0.000117677	0.242109
SARC	HDAC6	1.39565e-07	0.326805
SARC	TAF1	0.000602064	0.216356
SARC	HDAC8	8.83539e-07	0.306181
SKCM	HDAC1	2.00313e-44	0.589176
SKCM	BRDT	0.0208014	0.10764
SKCM	ATAD2B	9.77673e-12	0.310149
SKCM	BAZ2B	2.68312e-07	0.236827
SKCM	HAT1	2.84814e-15	0.356623
SKCM	HDAC4	1.40845e-18	0.394078
SKCM	HDAC11	5.28654e-15	0.353353
SKCM	KAT2B	0.00270892	0.139372
SKCM	PBRM1	1.84859e-14	0.346617
SKCM	HDAC3	9.4022e-52	0.627094
SKCM	BRD2	5.67643e-52	0.628152
SKCM	HDAC2	4.48006e-36	0.538844
SKCM	HDAC9	0.00617309	0.127368
SKCM	KAT6A	1.48718e-25	0.460303
SKCM	SMARCA2	2.15162e-16	0.369886
SKCM	BRD3	1.05219e-37	0.549364
SKCM	KAT6B	5.77504e-17	0.37641
SKCM	DPF2	3.07877e-57	0.652408
SKCM	HDAC7	9.98494e-11	0.295267
SKCM	YEATS4	5.66393e-21	0.418506
SKCM	DPF3	0.0188822	0.109319
SKCM	CREBBP	8.8172e-12	0.310792
SKCM	KAT8	2.07421e-23	0.441455
SKCM	KAT2A	3.69536e-09	0.27027
SKCM	HDAC5	2.41725e-17	0.380651
SKCM	KAT7	4.50809e-41	0.569994
SKCM	BPTF	1.75006e-16	0.37092
SKCM	SMARCA4	4.50596e-21	0.419477
SKCM	BRD4	8.76367e-19	0.39626
SKCM	DPF1	1.2896e-06	0.223238
SKCM	SIRT2	1.58817e-18	0.393523
SKCM	EP300	2.97758e-25	0.457723
SKCM	HDAC10	1.46183e-08	0.260044
SKCM	HDAC6	0.653651	0.0209525
SKCM	TAF1	0.344289	0.0441451
SKCM	HDAC8	0.125383	0.0714814
STAD	HDAC1	5.167e-15	0.393625
STAD	BRDT	0.169616	0.0719438
STAD	ATAD2B	1.39755e-07	0.270996
STAD	BAZ2B	3.13366e-07	0.263537
STAD	HAT1	2.15302e-12	0.356263
STAD	HDAC4	0.002139	0.159995
STAD	HDAC11	1.00854e-06	0.252318
STAD	KAT2B	0.000105838	0.201255
STAD	PBRM1	5.75067e-16	0.406122
STAD	HDAC3	2.06719e-19	0.447359
STAD	BRD2	5.75323e-19	0.442343
STAD	HDAC2	2.20714e-36	0.594726
STAD	HDAC9	0.36272	0.0477127
STAD	KAT6A	6.76474e-36	0.591379
STAD	SMARCA2	5.63818e-11	0.3338
STAD	BRD3	1.6156e-19	0.448554
STAD	KAT6B	1.12041e-35	0.589858
STAD	DPF2	3.51006e-15	0.395864
STAD	HDAC7	0.000367756	0.185219
STAD	YEATS4	2.15721e-51	0.681971
STAD	DPF3	0.00472003	0.14739
STAD	CREBBP	8.20489e-19	0.440584
STAD	KAT8	6.21611e-27	0.521668
STAD	KAT2A	1.20238e-21	0.471397
STAD	HDAC5	1.00707e-07	0.273959
STAD	KAT7	1.80253e-27	0.526343
STAD	BPTF	4.07179e-11	0.336122
STAD	SMARCA4	1.62114e-18	0.43718
STAD	BRD4	2.90516e-16	0.409904
STAD	DPF1	4.06987e-07	0.261073
STAD	SIRT2	1.84375e-28	0.534768
STAD	EP300	5.61199e-17	0.418818
STAD	HDAC10	2.26139e-09	0.305987
STAD	HDAC6	2.84263e-05	0.216922
STAD	TAF1	0.000526597	0.180344
STAD	HDAC8	1.8684e-05	0.221691
TGCT	HDAC1	3.74631e-14	0.559623
TGCT	BRDT	0.0444789	0.161656
TGCT	ATAD2B	0.000133026	0.302135
TGCT	BAZ2B	0.0041163	0.229231
TGCT	HAT1	9.74025e-05	0.307867
TGCT	HDAC4	2.97673e-05	0.328659
TGCT	HDAC11	4.03155e-09	0.450577
TGCT	KAT2B	0.447182	0.0614944
TGCT	PBRM1	4.33218e-12	0.519478
TGCT	HDAC3	1.513e-12	0.528837
TGCT	BRD2	9.5393e-05	0.308246
TGCT	HDAC2	0.00912643	0.208799
TGCT	HDAC9	0.00975588	0.207003
TGCT	KAT6A	4.24109e-11	0.498146
TGCT	SMARCA2	0.0203547	0.186201
TGCT	BRD3	1.95496e-05	0.335684
TGCT	KAT6B	1.07954e-07	0.411047
TGCT	DPF2	0.000420582	0.279864
TGCT	HDAC7	1.08877e-07	0.410938
TGCT	YEATS4	9.56078e-11	0.490174
TGCT	DPF3	8.47485e-06	0.349163
TGCT	CREBBP	5.94132e-05	0.316724
TGCT	KAT8	1.21025e-16	0.601832
TGCT	KAT2A	0.869679	0.013285
TGCT	HDAC5	0.656573	0.0359949
TGCT	KAT7	0.103495	0.131271
TGCT	BPTF	0.0212162	0.184968
TGCT	SMARCA4	1.78595e-09	0.459634
TGCT	BRD4	4.44268e-10	0.474524
TGCT	DPF1	0.000865092	0.264907
TGCT	SIRT2	0.00721582	0.215013
TGCT	EP300	3.09776e-08	0.42666
TGCT	HDAC10	0.00941782	0.207954
TGCT	HDAC6	0.0482152	0.15895
TGCT	TAF1	0.0932924	0.135277
TGCT	HDAC8	0.868096	-0.0134479
THCA	HDAC1	0.367023	0.0417466
THCA	BRDT	0.920052	-0.00464696
THCA	ATAD2B	0.000298416	0.166282
THCA	BAZ2B	1.80038e-07	0.238144
THCA	HAT1	0.00211167	0.141609
THCA	HDAC4	0.442818	0.0355208
THCA	HDAC11	0.238231	0.0545656
THCA	KAT2B	0.0509919	-0.0901711
THCA	PBRM1	0.535658	0.0286715
THCA	HDAC3	4.81355e-07	0.229922
THCA	BRD2	0.495156	0.0315743
THCA	HDAC2	8.21019e-06	0.204296
THCA	HDAC9	0.0686344	-0.084153
THCA	KAT6A	0.122791	0.0713563
THCA	SMARCA2	6.59555e-08	0.246241
THCA	BRD3	2.74956e-14	0.341661
THCA	KAT6B	0.00256691	0.13893
THCA	DPF2	1.97375e-07	0.237388
THCA	HDAC7	0.389416	-0.0398329
THCA	YEATS4	0.0607507	0.0866618
THCA	DPF3	0.0609582	0.0865925
THCA	CREBBP	0.118395	0.0722041
THCA	KAT8	0.00112263	0.149982
THCA	KAT2A	8.3562e-05	0.180638
THCA	HDAC5	1.14023e-05	0.201114
THCA	KAT7	0.000488819	0.16039
THCA	BPTF	0.164656	0.0642701
THCA	SMARCA4	1.75489e-10	0.289121
THCA	BRD4	0.00146091	0.146544
THCA	DPF1	0.055791	0.0883816
THCA	SIRT2	0.000256141	0.168066
THCA	EP300	5.0398e-21	0.415727
THCA	HDAC10	4.41407e-05	0.187438
THCA	HDAC6	0.0940011	-0.0774191
THCA	TAF1	0.919408	0.00468451
THCA	HDAC8	0.00445417	-0.131109
THYM	HDAC1	2.62992e-08	0.484902
THYM	BRDT	0.221307	0.113436
THYM	ATAD2B	0.356023	-0.0857222
THYM	BAZ2B	0.128971	0.14056
THYM	HAT1	0.0265193	0.204248
THYM	HDAC4	0.16439	0.128839
THYM	HDAC11	0.444516	0.0710535
THYM	KAT2B	0.00621039	0.250548
THYM	PBRM1	3.79481e-06	0.41094
THYM	HDAC3	0.0951846	0.154334
THYM	BRD2	1.05324e-07	0.465956
THYM	HDAC2	5.6997e-09	0.504533
THYM	HDAC9	0.0129482	0.228183
THYM	KAT6A	0.600779	0.0486614
THYM	SMARCA2	0.100807	0.151801
THYM	BRD3	0.636208	0.043991
THYM	KAT6B	0.303317	0.0955592
THYM	DPF2	0.000294768	0.327483
THYM	HDAC7	0.898093	0.0119163
THYM	YEATS4	0.0879874	0.157755
THYM	DPF3	0.277932	0.100698
THYM	CREBBP	0.627286	0.0451564
THYM	KAT8	0.0370447	0.192217
THYM	KAT2A	0.103799	0.150499
THYM	HDAC5	4.07959e-05	0.368263
THYM	KAT7	0.000155183	0.341334
THYM	BPTF	0.00606607	0.251232
THYM	SMARCA4	0.588678	0.0502842
THYM	BRD4	0.584549	0.0508412
THYM	DPF1	0.0457065	-0.184322
THYM	SIRT2	1.99133e-10	0.543677
THYM	EP300	0.051624	0.179619
THYM	HDAC10	0.000469789	0.316993
THYM	HDAC6	0.328404	0.0907511
THYM	TAF1	0.193615	-0.120517
THYM	HDAC8	0.275556	0.101195
UCEC	HDAC1	1.53069e-25	0.447412
UCEC	BRDT	0.190814	-0.0591361
UCEC	ATAD2B	4.51972e-06	0.205275
UCEC	BAZ2B	1.2223e-12	0.313242
UCEC	HAT1	0.000435764	0.158142
UCEC	HDAC4	1.85656e-17	0.370885
UCEC	HDAC11	3.29629e-24	0.436068
UCEC	KAT2B	1.83386e-07	0.232723
UCEC	PBRM1	1.38027e-10	0.284367
UCEC	HDAC3	1.05335e-05	0.19738
UCEC	BRD2	3.48229e-13	0.320407
UCEC	HDAC2	0.000331776	0.161324
UCEC	HDAC9	3.45781e-09	0.262611
UCEC	KAT6A	5.15282e-51	0.608267
UCEC	SMARCA2	1.80832e-09	0.267147
UCEC	BRD3	7.41288e-15	0.34126
UCEC	KAT6B	1.52243e-37	0.533997
UCEC	DPF2	3.2291e-21	0.408942
UCEC	HDAC7	1.62268e-24	0.438725
UCEC	YEATS4	2.38185e-07	0.23061
UCEC	DPF3	0.159148	-0.0636373
UCEC	CREBBP	1.50134e-12	0.312051
UCEC	KAT8	1.48742e-46	0.585715
UCEC	KAT2A	4.04063e-22	0.41739
UCEC	HDAC5	4.04561e-13	0.319561
UCEC	KAT7	9.06656e-30	0.480803
UCEC	BPTF	4.00627e-23	0.426512
UCEC	SMARCA4	4.32426e-26	0.451961
UCEC	BRD4	3.70153e-39	0.543953
UCEC	DPF1	4.2317e-10	0.277015
UCEC	SIRT2	1.47717e-29	0.479214
UCEC	EP300	1.37686e-19	0.393048
UCEC	HDAC10	7.2192e-23	0.424214
UCEC	HDAC6	6.55013e-10	0.274089
UCEC	TAF1	0.132646	0.067958
UCEC	HDAC8	0.000258657	0.16418
UCS	HDAC1	0.012671	0.334094
UCS	BRDT	0.384757	0.119523
UCS	ATAD2B	0.000284086	0.471016
UCS	BAZ2B	0.0121242	0.336065
UCS	HAT1	0.0437353	0.273002
UCS	HDAC4	2.99076e-05	0.531369
UCS	HDAC11	6.78015e-05	0.510712
UCS	KAT2B	0.00044431	0.457562
UCS	PBRM1	7.01558e-06	0.564936
UCS	HDAC3	7.95033e-05	0.506534
UCS	BRD2	0.00143146	0.419516
UCS	HDAC2	0.000145034	0.49025
UCS	HDAC9	0.00849321	0.351542
UCS	KAT6A	1.97142e-08	0.671753
UCS	SMARCA2	0.0115905	0.338064
UCS	BRD3	0.0108809	0.340849
UCS	KAT6B	5.15602e-07	0.617369
UCS	DPF2	5.26352e-05	0.517247
UCS	HDAC7	1.17363e-06	0.601827
UCS	YEATS4	3.49204e-07	0.624449
UCS	DPF3	0.0453529	0.271015
UCS	CREBBP	0.0028275	0.395168
UCS	KAT8	8.81142e-09	0.68363
UCS	KAT2A	1.35283e-06	0.599056
UCS	HDAC5	7.84735e-07	0.609536
UCS	KAT7	2.42435e-09	0.701574
UCS	BPTF	4.57849e-07	0.619546
UCS	SMARCA4	1.5054e-10	0.736196
UCS	BRD4	3.76743e-12	0.775086
UCS	DPF1	0.000170783	0.485678
UCS	SIRT2	4.21823e-10	0.723952
UCS	EP300	5.09777e-05	0.518063
UCS	HDAC10	0.0616296	0.253696
UCS	HDAC6	2.12409e-07	0.633234
UCS	TAF1	0.00936968	0.347345
UCS	HDAC8	0.929047	0.0122885
UVM	HDAC1	1.30989e-12	0.690956
UVM	BRDT	0.650107	0.0514923
UVM	ATAD2B	0.219026	0.138939
UVM	BAZ2B	0.534875	-0.070405
UVM	HAT1	0.791676	-0.0299967
UVM	HDAC4	0.0820839	0.195591
UVM	HDAC11	1.49952e-19	0.807341
UVM	KAT2B	0.0289068	0.244393
UVM	PBRM1	0.0199289	0.259845
UVM	HDAC3	8.96077e-05	0.42379
UVM	BRD2	4.19075e-12	0.679574
UVM	HDAC2	4.51574e-05	0.439561
UVM	HDAC9	0.303085	-0.116581
UVM	KAT6A	1.19675e-06	0.512163
UVM	SMARCA2	0.00414565	0.317196
UVM	BRD3	1.15274e-05	0.46884
UVM	KAT6B	0.120279	0.175109
UVM	DPF2	1.77638e-06	0.505023
UVM	HDAC7	0.0489065	0.220934
UVM	YEATS4	0.400443	0.0952933
UVM	DPF3	0.734146	-0.038563
UVM	CREBBP	0.305136	0.116091
UVM	KAT8	0.00234417	0.335551
UVM	KAT2A	0.0101042	0.286051
UVM	HDAC5	9.89768e-07	0.515539
UVM	KAT7	5.06382e-07	0.527172
UVM	BPTF	0.958582	0.00589911
UVM	SMARCA4	0.0298983	0.242948
UVM	BRD4	0.222745	0.137835
UVM	DPF1	0.24734	-0.13084
UVM	SIRT2	0.0177229	0.264547
UVM	EP300	0.533276	-0.0706802
UVM	HDAC10	0.00117567	0.356389
UVM	HDAC6	0.649478	0.0515913
UVM	TAF1	0.179498	-0.151591
UVM	HDAC8	0.00539024	-0.308353
