# Supplementary material for: Systematic analysis of histone acetylation regulators across human cancers
Source: BMC Cancer. 2023 Aug 8;23:733. doi: 10.1186/s12885-023-11220-7 (PMC10408135; doi:10.1186/s12885-023-11220-7)
Supplement: Supplementary file 6 — Supplementary Material 6 [file 12885_2023_11220_MOESM6_ESM.xls]

## Sheet: Sheet1
Table S5.The correlation between the expression of HA regulators and the activity of 50 Hallmark pathways
HA	hallmark	cor	pvalue	cancer		HA	hallmark	cor	pvalue
ATAD2B	HALLMARK_ADIPOGENESIS	-0.329771	0.00299892	ACC		ATAD2B	HALLMARK_ADIPOGENESIS	-0.353912	2.05e-302
ATAD2B	HALLMARK_ALLOGRAFT_REJECTION	-0.287281	0.0102564	ACC		ATAD2B	HALLMARK_ALLOGRAFT_REJECTION	0.195623	1.31e-89
ATAD2B	HALLMARK_ANDROGEN_RESPONSE	-0.208396	0.0653247	ACC		ATAD2B	HALLMARK_ANDROGEN_RESPONSE	0.145551	5.27e-50
ATAD2B	HALLMARK_ANGIOGENESIS	0.00238907	0.983329	ACC		ATAD2B	HALLMARK_ANGIOGENESIS	-0.162578	4.21e-62
ATAD2B	HALLMARK_APICAL_JUNCTION	0.146874	0.196476	ACC		ATAD2B	HALLMARK_APICAL_JUNCTION	-0.0399611	4.86e-05
ATAD2B	HALLMARK_APICAL_SURFACE	0.112115	0.325253	ACC		ATAD2B	HALLMARK_APICAL_SURFACE	0.15861	3.7e-59
ATAD2B	HALLMARK_APOPTOSIS	-0.340826	0.00211468	ACC		ATAD2B	HALLMARK_APOPTOSIS	0.00927862	0.345775
ATAD2B	HALLMARK_BILE_ACID_METABOLISM	-0.0570913	0.617245	ACC		ATAD2B	HALLMARK_BILE_ACID_METABOLISM	-0.169547	1.86e-67
ATAD2B	HALLMARK_CHOLESTEROL_HOMEOSTASIS	-0.0405698	0.722596	ACC		ATAD2B	HALLMARK_CHOLESTEROL_HOMEOSTASIS	-0.357056	3.72e-308
ATAD2B	HALLMARK_COAGULATION	0.322337	0.00376654	ACC		ATAD2B	HALLMARK_COAGULATION	-0.233846	2.77e-128
ATAD2B	HALLMARK_COMPLEMENT	-0.188207	0.0967055	ACC		ATAD2B	HALLMARK_COMPLEMENT	-0.00675142	0.492702
ATAD2B	HALLMARK_DNA_REPAIR	0.195366	0.0844474	ACC		ATAD2B	HALLMARK_DNA_REPAIR	-0.23919	2.68e-134
ATAD2B	HALLMARK_E2F_TARGETS	0.487705	5.14533e-06	ACC		ATAD2B	HALLMARK_E2F_TARGETS	0.271671	3.64e-174
ATAD2B	HALLMARK_EPITHELIAL_MESENCHYMAL_TRANSITION	0.0823684	0.470501	ACC		ATAD2B	HALLMARK_EPITHELIAL_MESENCHYMAL_TRANSITION	-0.0151966	0.122537
ATAD2B	HALLMARK_ESTROGEN_RESPONSE_EARLY	0.231674	0.039939	ACC		ATAD2B	HALLMARK_ESTROGEN_RESPONSE_EARLY	0.134968	3.5e-43
ATAD2B	HALLMARK_ESTROGEN_RESPONSE_LATE	0.123653	0.277609	ACC		ATAD2B	HALLMARK_ESTROGEN_RESPONSE_LATE	0.117025	8.08e-33
ATAD2B	HALLMARK_FATTY_ACID_METABOLISM	-0.222921	0.0483016	ACC		ATAD2B	HALLMARK_FATTY_ACID_METABOLISM	-0.308914	3.49e-227
ATAD2B	HALLMARK_G2M_CHECKPOINT	0.545424	2.0165e-07	ACC		ATAD2B	HALLMARK_G2M_CHECKPOINT	0.338879	7.37e-276
ATAD2B	HALLMARK_GLYCOLYSIS	-0.156229	0.169157	ACC		ATAD2B	HALLMARK_GLYCOLYSIS	-0.231435	1.27e-125
ATAD2B	HALLMARK_HEDGEHOG_SIGNALING	0.121335	0.286787	ACC		ATAD2B	HALLMARK_HEDGEHOG_SIGNALING	-0.0904906	3.15e-20
ATAD2B	HALLMARK_HEME_METABOLISM	-0.126356	0.267157	ACC		ATAD2B	HALLMARK_HEME_METABOLISM	0.0126434	0.198883
ATAD2B	HALLMARK_HYPOXIA	-0.245189	0.0294126	ACC		ATAD2B	HALLMARK_HYPOXIA	-0.273711	7.31e-177
ATAD2B	HALLMARK_IL2_STAT5_SIGNALING	-0.183138	0.106199	ACC		ATAD2B	HALLMARK_IL2_STAT5_SIGNALING	0.143137	2.11e-48
ATAD2B	HALLMARK_IL6_JAK_STAT3_SIGNALING	-0.162939	0.151355	ACC		ATAD2B	HALLMARK_IL6_JAK_STAT3_SIGNALING	0.15023	3.44e-53
ATAD2B	HALLMARK_INFLAMMATORY_RESPONSE	0.0108838	0.924158	ACC		ATAD2B	HALLMARK_INFLAMMATORY_RESPONSE	0.249221	5.36e-146
ATAD2B	HALLMARK_INTERFERON_ALPHA_RESPONSE	-0.310582	0.00534017	ACC		ATAD2B	HALLMARK_INTERFERON_ALPHA_RESPONSE	0.024923	0.0113154
ATAD2B	HALLMARK_INTERFERON_GAMMA_RESPONSE	-0.239156	0.03378	ACC		ATAD2B	HALLMARK_INTERFERON_GAMMA_RESPONSE	0.113279	7.61e-31
ATAD2B	HALLMARK_KRAS_SIGNALING_DN	0.0791795	0.487911	ACC		ATAD2B	HALLMARK_KRAS_SIGNALING_DN	0.219957	2.33e-113
ATAD2B	HALLMARK_KRAS_SIGNALING_UP	-0.289048	0.00977859	ACC		ATAD2B	HALLMARK_KRAS_SIGNALING_UP	0.127337	1.37e-38
ATAD2B	HALLMARK_MITOTIC_SPINDLE	0.619742	1.13071e-09	ACC		ATAD2B	HALLMARK_MITOTIC_SPINDLE	0.442439	0
ATAD2B	HALLMARK_MTORC1_SIGNALING	0.142759	0.209447	ACC		ATAD2B	HALLMARK_MTORC1_SIGNALING	0.0300715	0.0022413
ATAD2B	HALLMARK_MYC_TARGETS_V1	0.617197	1.3812e-09	ACC		ATAD2B	HALLMARK_MYC_TARGETS_V1	0.250739	8.16e-148
ATAD2B	HALLMARK_MYC_TARGETS_V2	0.239866	0.0332392	ACC		ATAD2B	HALLMARK_MYC_TARGETS_V2	-0.051447	1.69e-07
ATAD2B	HALLMARK_MYOGENESIS	0.286316	0.0105258	ACC		ATAD2B	HALLMARK_MYOGENESIS	-0.16773	4.88e-66
ATAD2B	HALLMARK_NOTCH_SIGNALING	-0.019874	0.861987	ACC		ATAD2B	HALLMARK_NOTCH_SIGNALING	-0.0694175	1.64e-12
ATAD2B	HALLMARK_OXIDATIVE_PHOSPHORYLATION	-0.617197	1.3812e-09	ACC		ATAD2B	HALLMARK_OXIDATIVE_PHOSPHORYLATION	-0.438548	0
ATAD2B	HALLMARK_P53_PATHWAY	-0.445132	3.94965e-05	ACC		ATAD2B	HALLMARK_P53_PATHWAY	-0.123903	1.3e-36
ATAD2B	HALLMARK_PANCREAS_BETA_CELLS	-0.0107401	0.925156	ACC		ATAD2B	HALLMARK_PANCREAS_BETA_CELLS	-0.124868	3.65e-37
ATAD2B	HALLMARK_PEROXISOME	-0.0280502	0.806154	ACC		ATAD2B	HALLMARK_PEROXISOME	-0.236558	2.57e-131
ATAD2B	HALLMARK_PI3K_AKT_MTOR_SIGNALING	0.029297	0.797718	ACC		ATAD2B	HALLMARK_PI3K_AKT_MTOR_SIGNALING	0.182587	4.1e-78
ATAD2B	HALLMARK_PROTEIN_SECRETION	-0.188078	0.09694	ACC		ATAD2B	HALLMARK_PROTEIN_SECRETION	0.131658	3.71e-41
ATAD2B	HALLMARK_REACTIVE_OXYGEN_SPECIES_PATHWAY	-0.619399	1.16173e-09	ACC		ATAD2B	HALLMARK_REACTIVE_OXYGEN_SPECIES_PATHWAY	-0.342828	1.08e-282
ATAD2B	HALLMARK_SPERMATOGENESIS	0.240071	0.0330844	ACC		ATAD2B	HALLMARK_SPERMATOGENESIS	0.293474	3.16e-204
ATAD2B	HALLMARK_TGF_BETA_SIGNALING	0.0654171	0.56679	ACC		ATAD2B	HALLMARK_TGF_BETA_SIGNALING	0.093411	1.87e-21
ATAD2B	HALLMARK_TNFA_SIGNALING_VIA_NFKB	-0.00845816	0.941026	ACC		ATAD2B	HALLMARK_TNFA_SIGNALING_VIA_NFKB	0.0845127	7.79e-18
ATAD2B	HALLMARK_UNFOLDED_PROTEIN_RESPONSE	0.0166412	0.884266	ACC		ATAD2B	HALLMARK_UNFOLDED_PROTEIN_RESPONSE	-0.105045	9.83e-27
ATAD2B	HALLMARK_UV_RESPONSE_DN	-0.000620767	0.995668	ACC		ATAD2B	HALLMARK_UV_RESPONSE_DN	0.0924241	4.9e-21
ATAD2B	HALLMARK_UV_RESPONSE_UP	-0.116537	0.306411	ACC		ATAD2B	HALLMARK_UV_RESPONSE_UP	-0.329932	9.64e-261
ATAD2B	HALLMARK_WNT_BETA_CATENIN_SIGNALING	0.168244	0.138305	ACC		ATAD2B	HALLMARK_WNT_BETA_CATENIN_SIGNALING	0.0180849	0.0660992
ATAD2B	HALLMARK_XENOBIOTIC_METABOLISM	0.0253543	0.824471	ACC		ATAD2B	HALLMARK_XENOBIOTIC_METABOLISM	-0.226708	1.73e-120
BAZ2B	HALLMARK_ADIPOGENESIS	0.208625	0.0650221	ACC		BAZ2B	HALLMARK_ADIPOGENESIS	-0.0264265	0.00723883
BAZ2B	HALLMARK_ALLOGRAFT_REJECTION	-0.336904	0.00239721	ACC		BAZ2B	HALLMARK_ALLOGRAFT_REJECTION	-0.0713518	3.89e-13
BAZ2B	HALLMARK_ANDROGEN_RESPONSE	0.178151	0.116229	ACC		BAZ2B	HALLMARK_ANDROGEN_RESPONSE	0.305418	7.32e-222
BAZ2B	HALLMARK_ANGIOGENESIS	-0.13973	0.219375	ACC		BAZ2B	HALLMARK_ANGIOGENESIS	-0.0915527	1.14e-20
BAZ2B	HALLMARK_APICAL_JUNCTION	0.208194	0.0655917	ACC		BAZ2B	HALLMARK_APICAL_JUNCTION	0.136287	5.28e-44
BAZ2B	HALLMARK_APICAL_SURFACE	0.031918	0.780059	ACC		BAZ2B	HALLMARK_APICAL_SURFACE	-0.0780838	1.92e-15
BAZ2B	HALLMARK_APOPTOSIS	-0.197837	0.0805151	ACC		BAZ2B	HALLMARK_APOPTOSIS	0.0422909	1.72e-05
BAZ2B	HALLMARK_BILE_ACID_METABOLISM	0.27482	0.0142415	ACC		BAZ2B	HALLMARK_BILE_ACID_METABOLISM	-0.116054	2.66e-32
BAZ2B	HALLMARK_CHOLESTEROL_HOMEOSTASIS	0.206256	0.0681992	ACC		BAZ2B	HALLMARK_CHOLESTEROL_HOMEOSTASIS	-0.263246	2.87e-163
BAZ2B	HALLMARK_COAGULATION	0.350487	0.00154217	ACC		BAZ2B	HALLMARK_COAGULATION	-0.260649	5.46e-160
BAZ2B	HALLMARK_COMPLEMENT	-0.149798	0.187618	ACC		BAZ2B	HALLMARK_COMPLEMENT	-0.114694	1.39e-31
BAZ2B	HALLMARK_DNA_REPAIR	0.0428992	0.707369	ACC		BAZ2B	HALLMARK_DNA_REPAIR	-0.142378	6.65e-48
BAZ2B	HALLMARK_E2F_TARGETS	0.0428871	0.707448	ACC		BAZ2B	HALLMARK_E2F_TARGETS	-0.124706	4.52e-37
BAZ2B	HALLMARK_EPITHELIAL_MESENCHYMAL_TRANSITION	-0.16941	0.135554	ACC		BAZ2B	HALLMARK_EPITHELIAL_MESENCHYMAL_TRANSITION	-0.0371532	0.000159094
BAZ2B	HALLMARK_ESTROGEN_RESPONSE_EARLY	0.330649	0.00291826	ACC		BAZ2B	HALLMARK_ESTROGEN_RESPONSE_EARLY	0.163583	7.36e-63
BAZ2B	HALLMARK_ESTROGEN_RESPONSE_LATE	0.0697137	0.541533	ACC		BAZ2B	HALLMARK_ESTROGEN_RESPONSE_LATE	0.0161862	0.100014
BAZ2B	HALLMARK_FATTY_ACID_METABOLISM	0.11623	0.307695	ACC		BAZ2B	HALLMARK_FATTY_ACID_METABOLISM	-0.153597	1.51e-55
BAZ2B	HALLMARK_G2M_CHECKPOINT	0.114477	0.315097	ACC		BAZ2B	HALLMARK_G2M_CHECKPOINT	-0.0677193	5.63e-12
BAZ2B	HALLMARK_GLYCOLYSIS	-0.228044	0.0432474	ACC		BAZ2B	HALLMARK_GLYCOLYSIS	-0.274506	6.39e-178
BAZ2B	HALLMARK_HEDGEHOG_SIGNALING	0.0783256	0.49263	ACC		BAZ2B	HALLMARK_HEDGEHOG_SIGNALING	0.205425	8.21e-99
BAZ2B	HALLMARK_HEME_METABOLISM	0.170257	0.133581	ACC		BAZ2B	HALLMARK_HEME_METABOLISM	0.230522	1.28e-124
BAZ2B	HALLMARK_HYPOXIA	-0.107253	0.346804	ACC		BAZ2B	HALLMARK_HYPOXIA	-0.114157	2.66e-31
BAZ2B	HALLMARK_IL2_STAT5_SIGNALING	-0.259889	0.0207213	ACC		BAZ2B	HALLMARK_IL2_STAT5_SIGNALING	0.0682974	3.71e-12
BAZ2B	HALLMARK_IL6_JAK_STAT3_SIGNALING	-0.309556	0.00550198	ACC		BAZ2B	HALLMARK_IL6_JAK_STAT3_SIGNALING	-0.0654661	2.75e-11
BAZ2B	HALLMARK_INFLAMMATORY_RESPONSE	-0.171966	0.129667	ACC		BAZ2B	HALLMARK_INFLAMMATORY_RESPONSE	0.0360114	0.000251932
BAZ2B	HALLMARK_INTERFERON_ALPHA_RESPONSE	-0.341341	0.00207992	ACC		BAZ2B	HALLMARK_INTERFERON_ALPHA_RESPONSE	-0.0537947	4.5e-08
BAZ2B	HALLMARK_INTERFERON_GAMMA_RESPONSE	-0.276033	0.0138023	ACC		BAZ2B	HALLMARK_INTERFERON_GAMMA_RESPONSE	-0.0407875	3.38e-05
BAZ2B	HALLMARK_KRAS_SIGNALING_DN	0.0462747	0.685507	ACC		BAZ2B	HALLMARK_KRAS_SIGNALING_DN	-0.0455071	3.72e-06
BAZ2B	HALLMARK_KRAS_SIGNALING_UP	-0.152636	0.179298	ACC		BAZ2B	HALLMARK_KRAS_SIGNALING_UP	0.296649	7.82e-209
BAZ2B	HALLMARK_MITOTIC_SPINDLE	0.400089	0.000258967	ACC		BAZ2B	HALLMARK_MITOTIC_SPINDLE	0.28807	1.61e-196
BAZ2B	HALLMARK_MTORC1_SIGNALING	-0.168315	0.138134	ACC		BAZ2B	HALLMARK_MTORC1_SIGNALING	-0.184699	6.43e-80
BAZ2B	HALLMARK_MYC_TARGETS_V1	0.0951088	0.404414	ACC		BAZ2B	HALLMARK_MYC_TARGETS_V1	0.0718537	2.66e-13
BAZ2B	HALLMARK_MYC_TARGETS_V2	-0.175326	0.122228	ACC		BAZ2B	HALLMARK_MYC_TARGETS_V2	-0.290843	1.87e-200
BAZ2B	HALLMARK_MYOGENESIS	0.193329	0.0878022	ACC		BAZ2B	HALLMARK_MYOGENESIS	-0.0304031	0.00200183
BAZ2B	HALLMARK_NOTCH_SIGNALING	0.0146144	0.898282	ACC		BAZ2B	HALLMARK_NOTCH_SIGNALING	0.219331	1.04e-112
BAZ2B	HALLMARK_OXIDATIVE_PHOSPHORYLATION	-0.0951088	0.404414	ACC		BAZ2B	HALLMARK_OXIDATIVE_PHOSPHORYLATION	-0.233243	1.29e-127
BAZ2B	HALLMARK_P53_PATHWAY	-0.312458	0.00505544	ACC		BAZ2B	HALLMARK_P53_PATHWAY	-0.104811	1.27e-26
BAZ2B	HALLMARK_PANCREAS_BETA_CELLS	0.0693997	0.54336	ACC		BAZ2B	HALLMARK_PANCREAS_BETA_CELLS	0.0667433	1.13e-11
BAZ2B	HALLMARK_PEROXISOME	0.252799	0.0245915	ACC		BAZ2B	HALLMARK_PEROXISOME	-0.0454149	3.89e-06
BAZ2B	HALLMARK_PI3K_AKT_MTOR_SIGNALING	0.2186	0.0529331	ACC		BAZ2B	HALLMARK_PI3K_AKT_MTOR_SIGNALING	0.258856	9.55e-158
BAZ2B	HALLMARK_PROTEIN_SECRETION	0.235192	0.0369356	ACC		BAZ2B	HALLMARK_PROTEIN_SECRETION	0.471686	0
BAZ2B	HALLMARK_REACTIVE_OXYGEN_SPECIES_PATHWAY	-0.252054	0.025032	ACC		BAZ2B	HALLMARK_REACTIVE_OXYGEN_SPECIES_PATHWAY	-0.114131	2.74e-31
BAZ2B	HALLMARK_SPERMATOGENESIS	0.125069	0.2721	ACC		BAZ2B	HALLMARK_SPERMATOGENESIS	0.150601	1.9e-53
BAZ2B	HALLMARK_TGF_BETA_SIGNALING	0.381065	0.000530829	ACC		BAZ2B	HALLMARK_TGF_BETA_SIGNALING	0.379169	0
BAZ2B	HALLMARK_TNFA_SIGNALING_VIA_NFKB	-0.164858	0.146533	ACC		BAZ2B	HALLMARK_TNFA_SIGNALING_VIA_NFKB	-0.00532393	0.588531
BAZ2B	HALLMARK_UNFOLDED_PROTEIN_RESPONSE	-0.190815	0.0920874	ACC		BAZ2B	HALLMARK_UNFOLDED_PROTEIN_RESPONSE	-0.0799155	4.18e-16
BAZ2B	HALLMARK_UV_RESPONSE_DN	0.248061	0.0275068	ACC		BAZ2B	HALLMARK_UV_RESPONSE_DN	0.414596	0
BAZ2B	HALLMARK_UV_RESPONSE_UP	-0.178084	0.11637	ACC		BAZ2B	HALLMARK_UV_RESPONSE_UP	-0.192066	2.18e-86
BAZ2B	HALLMARK_WNT_BETA_CATENIN_SIGNALING	0.25303	0.0244568	ACC		BAZ2B	HALLMARK_WNT_BETA_CATENIN_SIGNALING	0.102559	1.49e-25
BAZ2B	HALLMARK_XENOBIOTIC_METABOLISM	0.29105	0.00926083	ACC		BAZ2B	HALLMARK_XENOBIOTIC_METABOLISM	-0.223736	2.55e-117
BPTF	HALLMARK_ADIPOGENESIS	0.0888674	0.436084	ACC		BPTF	HALLMARK_ADIPOGENESIS	-0.169972	8.62e-68
BPTF	HALLMARK_ALLOGRAFT_REJECTION	-0.162592	0.152241	ACC		BPTF	HALLMARK_ALLOGRAFT_REJECTION	0.0397539	5.32e-05
BPTF	HALLMARK_ANDROGEN_RESPONSE	0.348253	0.00166043	ACC		BPTF	HALLMARK_ANDROGEN_RESPONSE	0.238669	1.05e-133
BPTF	HALLMARK_ANGIOGENESIS	0.0777902	0.495601	ACC		BPTF	HALLMARK_ANGIOGENESIS	-0.131226	6.76e-41
BPTF	HALLMARK_APICAL_JUNCTION	0.0472543	0.67921	ACC		BPTF	HALLMARK_APICAL_JUNCTION	0.156442	1.39e-57
BPTF	HALLMARK_APICAL_SURFACE	-0.0722114	0.527109	ACC		BPTF	HALLMARK_APICAL_SURFACE	0.115032	9.24e-32
BPTF	HALLMARK_APOPTOSIS	-0.144638	0.203452	ACC		BPTF	HALLMARK_APOPTOSIS	-0.0800733	3.66e-16
BPTF	HALLMARK_BILE_ACID_METABOLISM	0.0885426	0.437769	ACC		BPTF	HALLMARK_BILE_ACID_METABOLISM	-0.211847	4.16e-105
BPTF	HALLMARK_CHOLESTEROL_HOMEOSTASIS	-0.0343277	0.76392	ACC		BPTF	HALLMARK_CHOLESTEROL_HOMEOSTASIS	-0.336738	3.39e-272
BPTF	HALLMARK_COAGULATION	0.0838235	0.462669	ACC		BPTF	HALLMARK_COAGULATION	-0.32604	2.53e-254
BPTF	HALLMARK_COMPLEMENT	-0.211225	0.0616752	ACC		BPTF	HALLMARK_COMPLEMENT	-0.115367	6.15e-32
BPTF	HALLMARK_DNA_REPAIR	-0.204453	0.0707005	ACC		BPTF	HALLMARK_DNA_REPAIR	-0.146993	5.63e-51
BPTF	HALLMARK_E2F_TARGETS	0.0458704	0.688112	ACC		BPTF	HALLMARK_E2F_TARGETS	0.145019	1.19e-49
BPTF	HALLMARK_EPITHELIAL_MESENCHYMAL_TRANSITION	0.113613	0.31879	ACC		BPTF	HALLMARK_EPITHELIAL_MESENCHYMAL_TRANSITION	0.00281993	0.774471
BPTF	HALLMARK_ESTROGEN_RESPONSE_EARLY	0.235234	0.036901	ACC		BPTF	HALLMARK_ESTROGEN_RESPONSE_EARLY	0.168871	6.3e-67
BPTF	HALLMARK_ESTROGEN_RESPONSE_LATE	-0.0146308	0.898168	ACC		BPTF	HALLMARK_ESTROGEN_RESPONSE_LATE	0.00706178	0.473033
BPTF	HALLMARK_FATTY_ACID_METABOLISM	-0.103601	0.363564	ACC		BPTF	HALLMARK_FATTY_ACID_METABOLISM	-0.294373	1.59e-205
BPTF	HALLMARK_G2M_CHECKPOINT	0.0419461	0.713586	ACC		BPTF	HALLMARK_G2M_CHECKPOINT	0.213589	7.5e-107
BPTF	HALLMARK_GLYCOLYSIS	-0.189135	0.0950419	ACC		BPTF	HALLMARK_GLYCOLYSIS	-0.317085	6.57e-240
BPTF	HALLMARK_HEDGEHOG_SIGNALING	0.190007	0.0935004	ACC		BPTF	HALLMARK_HEDGEHOG_SIGNALING	0.170847	1.76e-68
BPTF	HALLMARK_HEME_METABOLISM	0.0804851	0.480742	ACC		BPTF	HALLMARK_HEME_METABOLISM	0.159014	1.87e-59
BPTF	HALLMARK_HYPOXIA	-0.0478445	0.675426	ACC		BPTF	HALLMARK_HYPOXIA	-0.220932	2.25e-114
BPTF	HALLMARK_IL2_STAT5_SIGNALING	-0.00582116	0.959393	ACC		BPTF	HALLMARK_IL2_STAT5_SIGNALING	0.0550263	2.2e-08
BPTF	HALLMARK_IL6_JAK_STAT3_SIGNALING	-0.0655367	0.566079	ACC		BPTF	HALLMARK_IL6_JAK_STAT3_SIGNALING	-0.0232757	0.0180126
BPTF	HALLMARK_INFLAMMATORY_RESPONSE	0.15113	0.18368	ACC		BPTF	HALLMARK_INFLAMMATORY_RESPONSE	0.0856381	2.84e-18
BPTF	HALLMARK_INTERFERON_ALPHA_RESPONSE	-0.0780824	0.493978	ACC		BPTF	HALLMARK_INTERFERON_ALPHA_RESPONSE	-0.052628	8.74e-08
BPTF	HALLMARK_INTERFERON_GAMMA_RESPONSE	-0.15377	0.176052	ACC		BPTF	HALLMARK_INTERFERON_GAMMA_RESPONSE	0.000458428	0.962847
BPTF	HALLMARK_KRAS_SIGNALING_DN	-0.0256088	0.822738	ACC		BPTF	HALLMARK_KRAS_SIGNALING_DN	0.0601341	9.61e-10
BPTF	HALLMARK_KRAS_SIGNALING_UP	0.18313	0.106215	ACC		BPTF	HALLMARK_KRAS_SIGNALING_UP	0.130418	2.06e-40
BPTF	HALLMARK_MITOTIC_SPINDLE	0.196541	0.0825587	ACC		BPTF	HALLMARK_MITOTIC_SPINDLE	0.52633	0
BPTF	HALLMARK_MTORC1_SIGNALING	-0.190019	0.0934788	ACC		BPTF	HALLMARK_MTORC1_SIGNALING	-0.0534131	5.6e-08
BPTF	HALLMARK_MYC_TARGETS_V1	-0.0413932	0.717201	ACC		BPTF	HALLMARK_MYC_TARGETS_V1	0.192632	6.77e-87
BPTF	HALLMARK_MYC_TARGETS_V2	-0.271005	0.015703	ACC		BPTF	HALLMARK_MYC_TARGETS_V2	-0.0999054	2.52e-24
BPTF	HALLMARK_MYOGENESIS	-0.225106	0.0460892	ACC		BPTF	HALLMARK_MYOGENESIS	-0.065571	2.56e-11
BPTF	HALLMARK_NOTCH_SIGNALING	0.0255529	0.823119	ACC		BPTF	HALLMARK_NOTCH_SIGNALING	0.110618	1.76e-29
BPTF	HALLMARK_OXIDATIVE_PHOSPHORYLATION	0.0413932	0.717201	ACC		BPTF	HALLMARK_OXIDATIVE_PHOSPHORYLATION	-0.32603	2.63e-254
BPTF	HALLMARK_P53_PATHWAY	-0.277024	0.0134521	ACC		BPTF	HALLMARK_P53_PATHWAY	-0.257516	4.41e-156
BPTF	HALLMARK_PANCREAS_BETA_CELLS	0.0963624	0.39822	ACC		BPTF	HALLMARK_PANCREAS_BETA_CELLS	-0.0299626	0.00232551
BPTF	HALLMARK_PEROXISOME	-0.119607	0.293757	ACC		BPTF	HALLMARK_PEROXISOME	-0.184169	1.83e-79
BPTF	HALLMARK_PI3K_AKT_MTOR_SIGNALING	-0.181114	0.110186	ACC		BPTF	HALLMARK_PI3K_AKT_MTOR_SIGNALING	0.232532	7.9e-127
BPTF	HALLMARK_PROTEIN_SECRETION	0.347604	0.00169626	ACC		BPTF	HALLMARK_PROTEIN_SECRETION	0.342621	2.48e-282
BPTF	HALLMARK_REACTIVE_OXYGEN_SPECIES_PATHWAY	-0.290065	0.00951255	ACC		BPTF	HALLMARK_REACTIVE_OXYGEN_SPECIES_PATHWAY	-0.32425	2.11e-251
BPTF	HALLMARK_SPERMATOGENESIS	-0.21444	0.05773	ACC		BPTF	HALLMARK_SPERMATOGENESIS	0.238507	1.61e-133
BPTF	HALLMARK_TGF_BETA_SIGNALING	0.439423	5.08804e-05	ACC		BPTF	HALLMARK_TGF_BETA_SIGNALING	0.248623	2.77e-145
BPTF	HALLMARK_TNFA_SIGNALING_VIA_NFKB	0.00581196	0.959457	ACC		BPTF	HALLMARK_TNFA_SIGNALING_VIA_NFKB	-0.0741019	4.71e-14
BPTF	HALLMARK_UNFOLDED_PROTEIN_RESPONSE	0.117208	0.303615	ACC		BPTF	HALLMARK_UNFOLDED_PROTEIN_RESPONSE	-0.00599565	0.542378
BPTF	HALLMARK_UV_RESPONSE_DN	0.313293	0.00493299	ACC		BPTF	HALLMARK_UV_RESPONSE_DN	0.361406	3.32040631474396e-316
BPTF	HALLMARK_UV_RESPONSE_UP	-0.364786	0.000948792	ACC		BPTF	HALLMARK_UV_RESPONSE_UP	-0.236176	6.89e-131
BPTF	HALLMARK_WNT_BETA_CATENIN_SIGNALING	0.0486818	0.670072	ACC		BPTF	HALLMARK_WNT_BETA_CATENIN_SIGNALING	0.115199	7.54e-32
BPTF	HALLMARK_XENOBIOTIC_METABOLISM	-0.129318	0.256015	ACC		BPTF	HALLMARK_XENOBIOTIC_METABOLISM	-0.304892	4.57e-221
BRD2	HALLMARK_ADIPOGENESIS	-0.169842	0.134544	ACC		BRD2	HALLMARK_ADIPOGENESIS	-0.174357	2.73e-71
BRD2	HALLMARK_ALLOGRAFT_REJECTION	-0.21006	0.0631573	ACC		BRD2	HALLMARK_ALLOGRAFT_REJECTION	0.0378979	0.000117075
BRD2	HALLMARK_ANDROGEN_RESPONSE	0.102497	0.368725	ACC		BRD2	HALLMARK_ANDROGEN_RESPONSE	0.198261	4.88e-92
BRD2	HALLMARK_ANGIOGENESIS	-0.120439	0.290387	ACC		BRD2	HALLMARK_ANGIOGENESIS	-0.217448	9.06e-111
BRD2	HALLMARK_APICAL_JUNCTION	-0.00823059	0.94261	ACC		BRD2	HALLMARK_APICAL_JUNCTION	0.144065	5.15e-49
BRD2	HALLMARK_APICAL_SURFACE	-0.0364895	0.749528	ACC		BRD2	HALLMARK_APICAL_SURFACE	0.172626	6.73e-70
BRD2	HALLMARK_APOPTOSIS	-0.219879	0.0515258	ACC		BRD2	HALLMARK_APOPTOSIS	-0.00427185	0.664243
BRD2	HALLMARK_BILE_ACID_METABOLISM	0.016876	0.882645	ACC		BRD2	HALLMARK_BILE_ACID_METABOLISM	-0.221513	5.56e-115
BRD2	HALLMARK_CHOLESTEROL_HOMEOSTASIS	0.00915616	0.936169	ACC		BRD2	HALLMARK_CHOLESTEROL_HOMEOSTASIS	-0.234472	5.56e-129
BRD2	HALLMARK_COAGULATION	0.187502	0.0979851	ACC		BRD2	HALLMARK_COAGULATION	-0.30577	2.15e-222
BRD2	HALLMARK_COMPLEMENT	-0.248924	0.0269553	ACC		BRD2	HALLMARK_COMPLEMENT	-0.225425	4.09e-119
BRD2	HALLMARK_DNA_REPAIR	0.0192573	0.866229	ACC		BRD2	HALLMARK_DNA_REPAIR	0.0534163	5.59e-08
BRD2	HALLMARK_E2F_TARGETS	0.350462	0.00154342	ACC		BRD2	HALLMARK_E2F_TARGETS	0.172815	4.75e-70
BRD2	HALLMARK_EPITHELIAL_MESENCHYMAL_TRANSITION	-0.0857121	0.452613	ACC		BRD2	HALLMARK_EPITHELIAL_MESENCHYMAL_TRANSITION	-0.0458302	3.17e-06
BRD2	HALLMARK_ESTROGEN_RESPONSE_EARLY	0.427602	8.47513e-05	ACC		BRD2	HALLMARK_ESTROGEN_RESPONSE_EARLY	0.18528	2.03e-80
BRD2	HALLMARK_ESTROGEN_RESPONSE_LATE	0.167575	0.139901	ACC		BRD2	HALLMARK_ESTROGEN_RESPONSE_LATE	0.105609	5.26e-27
BRD2	HALLMARK_FATTY_ACID_METABOLISM	-0.148727	0.190829	ACC		BRD2	HALLMARK_FATTY_ACID_METABOLISM	-0.231795	5.12e-126
BRD2	HALLMARK_G2M_CHECKPOINT	0.376424	0.000628345	ACC		BRD2	HALLMARK_G2M_CHECKPOINT	0.215307	1.38e-108
BRD2	HALLMARK_GLYCOLYSIS	-0.19325	0.0879354	ACC		BRD2	HALLMARK_GLYCOLYSIS	-0.190978	2.05e-85
BRD2	HALLMARK_HEDGEHOG_SIGNALING	0.0474558	0.677917	ACC		BRD2	HALLMARK_HEDGEHOG_SIGNALING	0.0986999	8.87e-24
BRD2	HALLMARK_HEME_METABOLISM	-0.0562176	0.62265	ACC		BRD2	HALLMARK_HEME_METABOLISM	0.0687628	2.65e-12
BRD2	HALLMARK_HYPOXIA	-0.0437789	0.701648	ACC		BRD2	HALLMARK_HYPOXIA	-0.203363	7.77e-97
BRD2	HALLMARK_IL2_STAT5_SIGNALING	-0.11275	0.322503	ACC		BRD2	HALLMARK_IL2_STAT5_SIGNALING	0.0205722	0.0365682
BRD2	HALLMARK_IL6_JAK_STAT3_SIGNALING	-0.10347	0.364174	ACC		BRD2	HALLMARK_IL6_JAK_STAT3_SIGNALING	-0.0662231	1.62e-11
BRD2	HALLMARK_INFLAMMATORY_RESPONSE	0.0779444	0.494744	ACC		BRD2	HALLMARK_INFLAMMATORY_RESPONSE	-0.000622234	0.949587
BRD2	HALLMARK_INTERFERON_ALPHA_RESPONSE	-0.321794	0.00382889	ACC		BRD2	HALLMARK_INTERFERON_ALPHA_RESPONSE	-0.0381436	0.000105679
BRD2	HALLMARK_INTERFERON_GAMMA_RESPONSE	-0.216574	0.055227	ACC		BRD2	HALLMARK_INTERFERON_GAMMA_RESPONSE	-0.019768	0.044557
BRD2	HALLMARK_KRAS_SIGNALING_DN	0.000724619	0.994943	ACC		BRD2	HALLMARK_KRAS_SIGNALING_DN	0.14792	1.32e-51
BRD2	HALLMARK_KRAS_SIGNALING_UP	0.0589896	0.605572	ACC		BRD2	HALLMARK_KRAS_SIGNALING_UP	-0.0797402	4.85e-16
BRD2	HALLMARK_MITOTIC_SPINDLE	0.52913	5.35018e-07	ACC		BRD2	HALLMARK_MITOTIC_SPINDLE	0.382102	0
BRD2	HALLMARK_MTORC1_SIGNALING	0.142777	0.209391	ACC		BRD2	HALLMARK_MTORC1_SIGNALING	-0.063145	1.34e-10
BRD2	HALLMARK_MYC_TARGETS_V1	0.334157	0.00261471	ACC		BRD2	HALLMARK_MYC_TARGETS_V1	0.265036	1.5e-165
BRD2	HALLMARK_MYC_TARGETS_V2	-0.00891329	0.937858	ACC		BRD2	HALLMARK_MYC_TARGETS_V2	0.104467	1.86e-26
BRD2	HALLMARK_MYOGENESIS	0.103949	0.361945	ACC		BRD2	HALLMARK_MYOGENESIS	-0.0160992	0.101852
BRD2	HALLMARK_NOTCH_SIGNALING	-0.118339	0.29894	ACC		BRD2	HALLMARK_NOTCH_SIGNALING	0.0389017	7.68e-05
BRD2	HALLMARK_OXIDATIVE_PHOSPHORYLATION	-0.334157	0.00261471	ACC		BRD2	HALLMARK_OXIDATIVE_PHOSPHORYLATION	-0.206497	7.55e-100
BRD2	HALLMARK_P53_PATHWAY	-0.222038	0.0492199	ACC		BRD2	HALLMARK_P53_PATHWAY	-0.0474463	1.41e-06
BRD2	HALLMARK_PANCREAS_BETA_CELLS	0.0268356	0.814395	ACC		BRD2	HALLMARK_PANCREAS_BETA_CELLS	-0.0815365	1.05e-16
BRD2	HALLMARK_PEROXISOME	-0.124051	0.276055	ACC		BRD2	HALLMARK_PEROXISOME	-0.126548	3.93e-38
BRD2	HALLMARK_PI3K_AKT_MTOR_SIGNALING	-0.101736	0.37231	ACC		BRD2	HALLMARK_PI3K_AKT_MTOR_SIGNALING	0.242217	9.01e-138
BRD2	HALLMARK_PROTEIN_SECRETION	-0.0334024	0.770106	ACC		BRD2	HALLMARK_PROTEIN_SECRETION	0.1202	1.52e-34
BRD2	HALLMARK_REACTIVE_OXYGEN_SPECIES_PATHWAY	-0.39576	0.000306068	ACC		BRD2	HALLMARK_REACTIVE_OXYGEN_SPECIES_PATHWAY	-0.251798	4.33e-149
BRD2	HALLMARK_SPERMATOGENESIS	-0.0855525	0.453458	ACC		BRD2	HALLMARK_SPERMATOGENESIS	0.174041	4.91e-71
BRD2	HALLMARK_TGF_BETA_SIGNALING	0.248908	0.0269653	ACC		BRD2	HALLMARK_TGF_BETA_SIGNALING	0.109167	9.41e-29
BRD2	HALLMARK_TNFA_SIGNALING_VIA_NFKB	0.0409131	0.720345	ACC		BRD2	HALLMARK_TNFA_SIGNALING_VIA_NFKB	-0.0689233	2.36e-12
BRD2	HALLMARK_UNFOLDED_PROTEIN_RESPONSE	0.0660113	0.563264	ACC		BRD2	HALLMARK_UNFOLDED_PROTEIN_RESPONSE	0.110214	2.81e-29
BRD2	HALLMARK_UV_RESPONSE_DN	0.057394	0.615377	ACC		BRD2	HALLMARK_UV_RESPONSE_DN	0.146816	7.43e-51
BRD2	HALLMARK_UV_RESPONSE_UP	-0.0929984	0.414969	ACC		BRD2	HALLMARK_UV_RESPONSE_UP	-0.0817476	8.78e-17
BRD2	HALLMARK_WNT_BETA_CATENIN_SIGNALING	0.084888	0.456986	ACC		BRD2	HALLMARK_WNT_BETA_CATENIN_SIGNALING	0.197776	1.37e-91
BRD2	HALLMARK_XENOBIOTIC_METABOLISM	0.0245774	0.829768	ACC		BRD2	HALLMARK_XENOBIOTIC_METABOLISM	-0.292479	8.54e-203
BRD3	HALLMARK_ADIPOGENESIS	-0.0942506	0.408687	ACC		BRD3	HALLMARK_ADIPOGENESIS	-0.142026	1.13e-47
BRD3	HALLMARK_ALLOGRAFT_REJECTION	-0.485835	5.65998e-06	ACC		BRD3	HALLMARK_ALLOGRAFT_REJECTION	-0.163393	1.02e-62
BRD3	HALLMARK_ANDROGEN_RESPONSE	0.0370153	0.746039	ACC		BRD3	HALLMARK_ANDROGEN_RESPONSE	0.240314	1.39e-135
BRD3	HALLMARK_ANGIOGENESIS	-0.116538	0.306406	ACC		BRD3	HALLMARK_ANGIOGENESIS	-0.173148	2.57e-70
BRD3	HALLMARK_APICAL_JUNCTION	0.305078	0.00625936	ACC		BRD3	HALLMARK_APICAL_JUNCTION	0.316611	3.69e-239
BRD3	HALLMARK_APICAL_SURFACE	0.33768	0.00233876	ACC		BRD3	HALLMARK_APICAL_SURFACE	0.125303	2.06e-37
BRD3	HALLMARK_APOPTOSIS	-0.48269	6.63615e-06	ACC		BRD3	HALLMARK_APOPTOSIS	-0.17033	4.5e-68
BRD3	HALLMARK_BILE_ACID_METABOLISM	0.154776	0.173205	ACC		BRD3	HALLMARK_BILE_ACID_METABOLISM	-0.20454	5.82e-98
BRD3	HALLMARK_CHOLESTEROL_HOMEOSTASIS	0.134086	0.238752	ACC		BRD3	HALLMARK_CHOLESTEROL_HOMEOSTASIS	-0.156224	2e-57
BRD3	HALLMARK_COAGULATION	0.145315	0.20132	ACC		BRD3	HALLMARK_COAGULATION	-0.344965	1.96e-286
BRD3	HALLMARK_COMPLEMENT	-0.464619	1.60696e-05	ACC		BRD3	HALLMARK_COMPLEMENT	-0.358421	1.14676592715234e-310
BRD3	HALLMARK_DNA_REPAIR	0.00568275	0.960358	ACC		BRD3	HALLMARK_DNA_REPAIR	-0.0204703	0.0375079
BRD3	HALLMARK_E2F_TARGETS	0.418687	0.000123004	ACC		BRD3	HALLMARK_E2F_TARGETS	0.131223	6.78e-41
BRD3	HALLMARK_EPITHELIAL_MESENCHYMAL_TRANSITION	-0.061054	0.592989	ACC		BRD3	HALLMARK_EPITHELIAL_MESENCHYMAL_TRANSITION	0.0486674	7.5e-07
BRD3	HALLMARK_ESTROGEN_RESPONSE_EARLY	0.410938	0.000168631	ACC		BRD3	HALLMARK_ESTROGEN_RESPONSE_EARLY	0.260288	1.55e-159
BRD3	HALLMARK_ESTROGEN_RESPONSE_LATE	0.354055	0.00136894	ACC		BRD3	HALLMARK_ESTROGEN_RESPONSE_LATE	0.150981	1.04e-53
BRD3	HALLMARK_FATTY_ACID_METABOLISM	0.0344019	0.763425	ACC		BRD3	HALLMARK_FATTY_ACID_METABOLISM	-0.255973	3.54e-154
BRD3	HALLMARK_G2M_CHECKPOINT	0.490207	4.52497e-06	ACC		BRD3	HALLMARK_G2M_CHECKPOINT	0.189947	1.69e-84
BRD3	HALLMARK_GLYCOLYSIS	-0.106381	0.350762	ACC		BRD3	HALLMARK_GLYCOLYSIS	-0.222095	1.36e-115
BRD3	HALLMARK_HEDGEHOG_SIGNALING	0.347794	0.00168569	ACC		BRD3	HALLMARK_HEDGEHOG_SIGNALING	0.298997	2.81e-212
BRD3	HALLMARK_HEME_METABOLISM	0.0713153	0.532262	ACC		BRD3	HALLMARK_HEME_METABOLISM	0.102262	2.05e-25
BRD3	HALLMARK_HYPOXIA	-0.267948	0.016966	ACC		BRD3	HALLMARK_HYPOXIA	-0.228092	5.59e-122
BRD3	HALLMARK_IL2_STAT5_SIGNALING	-0.373729	0.000692199	ACC		BRD3	HALLMARK_IL2_STAT5_SIGNALING	-0.170903	1.59e-68
BRD3	HALLMARK_IL6_JAK_STAT3_SIGNALING	-0.345874	0.00179529	ACC		BRD3	HALLMARK_IL6_JAK_STAT3_SIGNALING	-0.198792	1.57e-92
BRD3	HALLMARK_INFLAMMATORY_RESPONSE	-0.152923	0.178472	ACC		BRD3	HALLMARK_INFLAMMATORY_RESPONSE	-0.107389	7.14e-28
BRD3	HALLMARK_INTERFERON_ALPHA_RESPONSE	-0.425954	9.08639e-05	ACC		BRD3	HALLMARK_INTERFERON_ALPHA_RESPONSE	-0.185349	1.77e-80
BRD3	HALLMARK_INTERFERON_GAMMA_RESPONSE	-0.463034	1.73242e-05	ACC		BRD3	HALLMARK_INTERFERON_GAMMA_RESPONSE	-0.201699	2.95e-95
BRD3	HALLMARK_KRAS_SIGNALING_DN	0.056658	0.619923	ACC		BRD3	HALLMARK_KRAS_SIGNALING_DN	0.0404738	3.89e-05
BRD3	HALLMARK_KRAS_SIGNALING_UP	-0.295451	0.00820623	ACC		BRD3	HALLMARK_KRAS_SIGNALING_UP	0.0887107	1.69e-19
BRD3	HALLMARK_MITOTIC_SPINDLE	0.592333	8.91566e-09	ACC		BRD3	HALLMARK_MITOTIC_SPINDLE	0.451144	0
BRD3	HALLMARK_MTORC1_SIGNALING	0.039289	0.731015	ACC		BRD3	HALLMARK_MTORC1_SIGNALING	-0.021357	0.0299821
BRD3	HALLMARK_MYC_TARGETS_V1	0.430629	7.45039e-05	ACC		BRD3	HALLMARK_MYC_TARGETS_V1	0.229032	5.36e-123
BRD3	HALLMARK_MYC_TARGETS_V2	0.130151	0.252939	ACC		BRD3	HALLMARK_MYC_TARGETS_V2	0.00811529	0.409596
BRD3	HALLMARK_MYOGENESIS	0.106199	0.351589	ACC		BRD3	HALLMARK_MYOGENESIS	0.110458	2.12e-29
BRD3	HALLMARK_NOTCH_SIGNALING	0.00357791	0.975035	ACC		BRD3	HALLMARK_NOTCH_SIGNALING	0.291924	5.34e-202
BRD3	HALLMARK_OXIDATIVE_PHOSPHORYLATION	-0.430629	7.45039e-05	ACC		BRD3	HALLMARK_OXIDATIVE_PHOSPHORYLATION	-0.206807	3.78e-100
BRD3	HALLMARK_P53_PATHWAY	-0.460788	1.92606e-05	ACC		BRD3	HALLMARK_P53_PATHWAY	-0.217297	1.29e-110
BRD3	HALLMARK_PANCREAS_BETA_CELLS	-0.0152941	0.893578	ACC		BRD3	HALLMARK_PANCREAS_BETA_CELLS	0.000429394	0.965199
BRD3	HALLMARK_PEROXISOME	0.185447	0.101789	ACC		BRD3	HALLMARK_PEROXISOME	-0.130838	1.16e-40
BRD3	HALLMARK_PI3K_AKT_MTOR_SIGNALING	-0.0823291	0.470713	ACC		BRD3	HALLMARK_PI3K_AKT_MTOR_SIGNALING	0.18178	1.98e-77
BRD3	HALLMARK_PROTEIN_SECRETION	0.0555527	0.626777	ACC		BRD3	HALLMARK_PROTEIN_SECRETION	0.245824	5.64e-142
BRD3	HALLMARK_REACTIVE_OXYGEN_SPECIES_PATHWAY	-0.43337	6.62265e-05	ACC		BRD3	HALLMARK_REACTIVE_OXYGEN_SPECIES_PATHWAY	-0.338435	4.26e-275
BRD3	HALLMARK_SPERMATOGENESIS	0.058793	0.606777	ACC		BRD3	HALLMARK_SPERMATOGENESIS	0.107186	8.99e-28
BRD3	HALLMARK_TGF_BETA_SIGNALING	0.20651	0.0678537	ACC		BRD3	HALLMARK_TGF_BETA_SIGNALING	0.289843	4.96e-199
BRD3	HALLMARK_TNFA_SIGNALING_VIA_NFKB	-0.247928	0.0275928	ACC		BRD3	HALLMARK_TNFA_SIGNALING_VIA_NFKB	-0.194339	1.94e-88
BRD3	HALLMARK_UNFOLDED_PROTEIN_RESPONSE	0.0703332	0.537938	ACC		BRD3	HALLMARK_UNFOLDED_PROTEIN_RESPONSE	0.0785981	1.26e-15
BRD3	HALLMARK_UV_RESPONSE_DN	0.116984	0.304545	ACC		BRD3	HALLMARK_UV_RESPONSE_DN	0.33234	9.25e-265
BRD3	HALLMARK_UV_RESPONSE_UP	0.0453096	0.691733	ACC		BRD3	HALLMARK_UV_RESPONSE_UP	-0.0334103	0.000684394
BRD3	HALLMARK_WNT_BETA_CATENIN_SIGNALING	0.309252	0.00555067	ACC		BRD3	HALLMARK_WNT_BETA_CATENIN_SIGNALING	0.334895	4.58e-269
BRD3	HALLMARK_XENOBIOTIC_METABOLISM	0.0893999	0.433328	ACC		BRD3	HALLMARK_XENOBIOTIC_METABOLISM	-0.305033	2.8e-221
BRD4	HALLMARK_ADIPOGENESIS	-0.222677	0.0485533	ACC		BRD4	HALLMARK_ADIPOGENESIS	-0.438735	0
BRD4	HALLMARK_ALLOGRAFT_REJECTION	-0.332079	0.00279092	ACC		BRD4	HALLMARK_ALLOGRAFT_REJECTION	0.0940914	9.53e-22
BRD4	HALLMARK_ANDROGEN_RESPONSE	0.0272518	0.811569	ACC		BRD4	HALLMARK_ANDROGEN_RESPONSE	-0.213967	3.12e-107
BRD4	HALLMARK_ANGIOGENESIS	-0.0856943	0.452707	ACC		BRD4	HALLMARK_ANGIOGENESIS	-0.150416	2.55e-53
BRD4	HALLMARK_APICAL_JUNCTION	0.278048	0.0130982	ACC		BRD4	HALLMARK_APICAL_JUNCTION	0.118245	1.78e-33
BRD4	HALLMARK_APICAL_SURFACE	0.261435	0.0199504	ACC		BRD4	HALLMARK_APICAL_SURFACE	0.272163	8.18e-175
BRD4	HALLMARK_APOPTOSIS	-0.499017	2.85518e-06	ACC		BRD4	HALLMARK_APOPTOSIS	-0.100246	1.76e-24
BRD4	HALLMARK_BILE_ACID_METABOLISM	-0.0509958	0.655361	ACC		BRD4	HALLMARK_BILE_ACID_METABOLISM	-0.306538	1.47e-223
BRD4	HALLMARK_CHOLESTEROL_HOMEOSTASIS	0.0547915	0.631515	ACC		BRD4	HALLMARK_CHOLESTEROL_HOMEOSTASIS	-0.22136	8.05e-115
BRD4	HALLMARK_COAGULATION	0.125041	0.272208	ACC		BRD4	HALLMARK_COAGULATION	-0.233708	3.93e-128
BRD4	HALLMARK_COMPLEMENT	-0.413503	0.00015204	ACC		BRD4	HALLMARK_COMPLEMENT	-0.188995	1.17e-83
BRD4	HALLMARK_DNA_REPAIR	0.142445	0.210461	ACC		BRD4	HALLMARK_DNA_REPAIR	-0.00431099	0.661357
BRD4	HALLMARK_E2F_TARGETS	0.462279	1.79544e-05	ACC		BRD4	HALLMARK_E2F_TARGETS	0.454339	0
BRD4	HALLMARK_EPITHELIAL_MESENCHYMAL_TRANSITION	0.0124196	0.913494	ACC		BRD4	HALLMARK_EPITHELIAL_MESENCHYMAL_TRANSITION	0.0365223	0.000205419
BRD4	HALLMARK_ESTROGEN_RESPONSE_EARLY	0.282011	0.011804	ACC		BRD4	HALLMARK_ESTROGEN_RESPONSE_EARLY	-0.0224565	0.0224843
BRD4	HALLMARK_ESTROGEN_RESPONSE_LATE	0.160066	0.158799	ACC		BRD4	HALLMARK_ESTROGEN_RESPONSE_LATE	0.0770457	4.5e-15
BRD4	HALLMARK_FATTY_ACID_METABOLISM	-0.141505	0.213518	ACC		BRD4	HALLMARK_FATTY_ACID_METABOLISM	-0.387739	0
BRD4	HALLMARK_G2M_CHECKPOINT	0.500334	2.66234e-06	ACC		BRD4	HALLMARK_G2M_CHECKPOINT	0.496094	0
BRD4	HALLMARK_GLYCOLYSIS	-0.0591778	0.60442	ACC		BRD4	HALLMARK_GLYCOLYSIS	-0.0262267	0.00769112
BRD4	HALLMARK_HEDGEHOG_SIGNALING	0.35154	0.00148907	ACC		BRD4	HALLMARK_HEDGEHOG_SIGNALING	-0.0253093	0.010109
BRD4	HALLMARK_HEME_METABOLISM	-0.0188057	0.869338	ACC		BRD4	HALLMARK_HEME_METABOLISM	-0.0714488	3.62e-13
BRD4	HALLMARK_HYPOXIA	-0.0967448	0.396342	ACC		BRD4	HALLMARK_HYPOXIA	-0.185257	2.12e-80
BRD4	HALLMARK_IL2_STAT5_SIGNALING	-0.2811	0.0120913	ACC		BRD4	HALLMARK_IL2_STAT5_SIGNALING	-0.0221679	0.0242752
BRD4	HALLMARK_IL6_JAK_STAT3_SIGNALING	-0.293308	0.00870586	ACC		BRD4	HALLMARK_IL6_JAK_STAT3_SIGNALING	0.0712085	4.34e-13
BRD4	HALLMARK_INFLAMMATORY_RESPONSE	-0.0529233	0.643207	ACC		BRD4	HALLMARK_INFLAMMATORY_RESPONSE	0.0914627	1.24e-20
BRD4	HALLMARK_INTERFERON_ALPHA_RESPONSE	-0.451712	2.93305e-05	ACC		BRD4	HALLMARK_INTERFERON_ALPHA_RESPONSE	0.011094	0.259618
BRD4	HALLMARK_INTERFERON_GAMMA_RESPONSE	-0.384622	0.000465676	ACC		BRD4	HALLMARK_INTERFERON_GAMMA_RESPONSE	0.0258107	0.00871469
BRD4	HALLMARK_KRAS_SIGNALING_DN	0.0362569	0.751072	ACC		BRD4	HALLMARK_KRAS_SIGNALING_DN	0.243368	4.18e-139
BRD4	HALLMARK_KRAS_SIGNALING_UP	-0.195195	0.0847262	ACC		BRD4	HALLMARK_KRAS_SIGNALING_UP	-0.114265	2.33e-31
BRD4	HALLMARK_MITOTIC_SPINDLE	0.545674	1.98573e-07	ACC		BRD4	HALLMARK_MITOTIC_SPINDLE	0.506899	0
BRD4	HALLMARK_MTORC1_SIGNALING	-0.0486433	0.670318	ACC		BRD4	HALLMARK_MTORC1_SIGNALING	0.100873	9.05e-25
BRD4	HALLMARK_MYC_TARGETS_V1	0.392849	0.000342045	ACC		BRD4	HALLMARK_MYC_TARGETS_V1	0.322886	3.44e-249
BRD4	HALLMARK_MYC_TARGETS_V2	0.260361	0.0204835	ACC		BRD4	HALLMARK_MYC_TARGETS_V2	0.320821	7.31e-246
BRD4	HALLMARK_MYOGENESIS	0.249346	0.0266888	ACC		BRD4	HALLMARK_MYOGENESIS	-0.0494949	4.85e-07
BRD4	HALLMARK_NOTCH_SIGNALING	0.0326899	0.774879	ACC		BRD4	HALLMARK_NOTCH_SIGNALING	0.0541927	3.58e-08
BRD4	HALLMARK_OXIDATIVE_PHOSPHORYLATION	-0.392849	0.000342045	ACC		BRD4	HALLMARK_OXIDATIVE_PHOSPHORYLATION	-0.303509	5.5e-219
BRD4	HALLMARK_P53_PATHWAY	-0.312732	0.00501499	ACC		BRD4	HALLMARK_P53_PATHWAY	-0.0876583	4.49e-19
BRD4	HALLMARK_PANCREAS_BETA_CELLS	-0.0176072	0.877599	ACC		BRD4	HALLMARK_PANCREAS_BETA_CELLS	-0.173729	8.77e-71
BRD4	HALLMARK_PEROXISOME	-0.07962	0.485486	ACC		BRD4	HALLMARK_PEROXISOME	-0.307001	2.91e-224
BRD4	HALLMARK_PI3K_AKT_MTOR_SIGNALING	-0.0969678	0.395249	ACC		BRD4	HALLMARK_PI3K_AKT_MTOR_SIGNALING	-0.00301957	0.758982
BRD4	HALLMARK_PROTEIN_SECRETION	-0.0120466	0.916083	ACC		BRD4	HALLMARK_PROTEIN_SECRETION	-0.244875	7.31e-141
BRD4	HALLMARK_REACTIVE_OXYGEN_SPECIES_PATHWAY	-0.367084	0.000875688	ACC		BRD4	HALLMARK_REACTIVE_OXYGEN_SPECIES_PATHWAY	-0.304875	4.83e-221
BRD4	HALLMARK_SPERMATOGENESIS	0.0843113	0.46006	ACC		BRD4	HALLMARK_SPERMATOGENESIS	0.242571	3.51e-138
BRD4	HALLMARK_TGF_BETA_SIGNALING	0.0823277	0.470721	ACC		BRD4	HALLMARK_TGF_BETA_SIGNALING	-0.00593743	0.546306
BRD4	HALLMARK_TNFA_SIGNALING_VIA_NFKB	-0.18813	0.0968455	ACC		BRD4	HALLMARK_TNFA_SIGNALING_VIA_NFKB	0.0180389	0.0667922
BRD4	HALLMARK_UNFOLDED_PROTEIN_RESPONSE	0.233309	0.0385187	ACC		BRD4	HALLMARK_UNFOLDED_PROTEIN_RESPONSE	0.0584802	2.73e-09
BRD4	HALLMARK_UV_RESPONSE_DN	0.130467	0.25178	ACC		BRD4	HALLMARK_UV_RESPONSE_DN	-0.0656996	2.34e-11
BRD4	HALLMARK_UV_RESPONSE_UP	0.0271508	0.812254	ACC		BRD4	HALLMARK_UV_RESPONSE_UP	-0.055496	1.67e-08
BRD4	HALLMARK_WNT_BETA_CATENIN_SIGNALING	0.330738	0.00291011	ACC		BRD4	HALLMARK_WNT_BETA_CATENIN_SIGNALING	0.247594	4.6e-144
BRD4	HALLMARK_XENOBIOTIC_METABOLISM	-0.0455388	0.690252	ACC		BRD4	HALLMARK_XENOBIOTIC_METABOLISM	-0.298044	7.12e-211
BRDT	HALLMARK_ADIPOGENESIS	-0.268113	0.0168955	ACC		BRDT	HALLMARK_ADIPOGENESIS	-0.119308	4.7e-34
BRDT	HALLMARK_ALLOGRAFT_REJECTION	0.092294	0.418526	ACC		BRDT	HALLMARK_ALLOGRAFT_REJECTION	0.104512	1.77e-26
BRDT	HALLMARK_ANDROGEN_RESPONSE	-0.125266	0.271338	ACC		BRDT	HALLMARK_ANDROGEN_RESPONSE	-0.0485128	8.13e-07
BRDT	HALLMARK_ANGIOGENESIS	0.00336297	0.976534	ACC		BRDT	HALLMARK_ANGIOGENESIS	-0.00877435	0.372621
BRDT	HALLMARK_APICAL_JUNCTION	-0.0188647	0.868932	ACC		BRDT	HALLMARK_APICAL_JUNCTION	0.0095862	0.330021
BRDT	HALLMARK_APICAL_SURFACE	-0.015317	0.89342	ACC		BRDT	HALLMARK_APICAL_SURFACE	0.084498	7.89e-18
BRDT	HALLMARK_APOPTOSIS	0.0217986	0.848773	ACC		BRDT	HALLMARK_APOPTOSIS	0.0300437	0.0022625
BRDT	HALLMARK_BILE_ACID_METABOLISM	-0.135964	0.232175	ACC		BRDT	HALLMARK_BILE_ACID_METABOLISM	-0.0810548	1.59e-16
BRDT	HALLMARK_CHOLESTEROL_HOMEOSTASIS	-0.219667	0.0517571	ACC		BRDT	HALLMARK_CHOLESTEROL_HOMEOSTASIS	-0.0569854	6.83e-09
BRDT	HALLMARK_COAGULATION	0.146293	0.198271	ACC		BRDT	HALLMARK_COAGULATION	-0.0384578	9.26e-05
BRDT	HALLMARK_COMPLEMENT	0.0731067	0.521986	ACC		BRDT	HALLMARK_COMPLEMENT	0.0201864	0.0402339
BRDT	HALLMARK_DNA_REPAIR	0.0754678	0.508597	ACC		BRDT	HALLMARK_DNA_REPAIR	-0.0322456	0.001048
BRDT	HALLMARK_E2F_TARGETS	0.146098	0.198878	ACC		BRDT	HALLMARK_E2F_TARGETS	0.128645	2.33e-39
BRDT	HALLMARK_EPITHELIAL_MESENCHYMAL_TRANSITION	0.000321972	0.997753	ACC		BRDT	HALLMARK_EPITHELIAL_MESENCHYMAL_TRANSITION	0.0089768	0.361691
BRDT	HALLMARK_ESTROGEN_RESPONSE_EARLY	-0.0242866	0.831753	ACC		BRDT	HALLMARK_ESTROGEN_RESPONSE_EARLY	-0.0475142	1.36e-06
BRDT	HALLMARK_ESTROGEN_RESPONSE_LATE	0.0474792	0.677767	ACC		BRDT	HALLMARK_ESTROGEN_RESPONSE_LATE	-0.00187664	0.848773
BRDT	HALLMARK_FATTY_ACID_METABOLISM	-0.193898	0.0868557	ACC		BRDT	HALLMARK_FATTY_ACID_METABOLISM	-0.0874605	5.39e-19
BRDT	HALLMARK_G2M_CHECKPOINT	0.146675	0.197089	ACC		BRDT	HALLMARK_G2M_CHECKPOINT	0.127362	1.32e-38
BRDT	HALLMARK_GLYCOLYSIS	0.0152394	0.893957	ACC		BRDT	HALLMARK_GLYCOLYSIS	0.0537805	4.54e-08
BRDT	HALLMARK_HEDGEHOG_SIGNALING	0.0216482	0.849804	ACC		BRDT	HALLMARK_HEDGEHOG_SIGNALING	-0.0576073	4.68e-09
BRDT	HALLMARK_HEME_METABOLISM	0.0305697	0.789129	ACC		BRDT	HALLMARK_HEME_METABOLISM	-0.0848154	5.94e-18
BRDT	HALLMARK_HYPOXIA	-0.0413321	0.717601	ACC		BRDT	HALLMARK_HYPOXIA	-0.0610126	5.46e-10
BRDT	HALLMARK_IL2_STAT5_SIGNALING	0.0459368	0.687684	ACC		BRDT	HALLMARK_IL2_STAT5_SIGNALING	0.0803861	2.81e-16
BRDT	HALLMARK_IL6_JAK_STAT3_SIGNALING	0.0797959	0.484519	ACC		BRDT	HALLMARK_IL6_JAK_STAT3_SIGNALING	0.0428339	1.33e-05
BRDT	HALLMARK_INFLAMMATORY_RESPONSE	0.136138	0.231574	ACC		BRDT	HALLMARK_INFLAMMATORY_RESPONSE	0.0676321	5.99e-12
BRDT	HALLMARK_INTERFERON_ALPHA_RESPONSE	-0.0678897	0.552187	ACC		BRDT	HALLMARK_INTERFERON_ALPHA_RESPONSE	-0.00536697	0.58552
BRDT	HALLMARK_INTERFERON_GAMMA_RESPONSE	-0.0298142	0.794225	ACC		BRDT	HALLMARK_INTERFERON_GAMMA_RESPONSE	0.048526	8.07e-07
BRDT	HALLMARK_KRAS_SIGNALING_DN	-0.0930792	0.414561	ACC		BRDT	HALLMARK_KRAS_SIGNALING_DN	0.142024	1.13e-47
BRDT	HALLMARK_KRAS_SIGNALING_UP	-0.0948518	0.405691	ACC		BRDT	HALLMARK_KRAS_SIGNALING_UP	-0.0244545	0.0129485
BRDT	HALLMARK_MITOTIC_SPINDLE	0.102825	0.367185	ACC		BRDT	HALLMARK_MITOTIC_SPINDLE	0.0981581	1.56e-23
BRDT	HALLMARK_MTORC1_SIGNALING	-0.0576972	0.613509	ACC		BRDT	HALLMARK_MTORC1_SIGNALING	0.0899641	5.2e-20
BRDT	HALLMARK_MYC_TARGETS_V1	0.282605	0.0116199	ACC		BRDT	HALLMARK_MYC_TARGETS_V1	0.0867673	1.02e-18
BRDT	HALLMARK_MYC_TARGETS_V2	0.151722	0.181946	ACC		BRDT	HALLMARK_MYC_TARGETS_V2	0.09018	4.24e-20
BRDT	HALLMARK_MYOGENESIS	0.0871044	0.445277	ACC		BRDT	HALLMARK_MYOGENESIS	-0.0459541	2.99e-06
BRDT	HALLMARK_NOTCH_SIGNALING	0.0266469	0.815676	ACC		BRDT	HALLMARK_NOTCH_SIGNALING	-0.112866	1.24e-30
BRDT	HALLMARK_OXIDATIVE_PHOSPHORYLATION	-0.282605	0.0116199	ACC		BRDT	HALLMARK_OXIDATIVE_PHOSPHORYLATION	-0.15126	6.62e-54
BRDT	HALLMARK_P53_PATHWAY	-0.22329	0.0479221	ACC		BRDT	HALLMARK_P53_PATHWAY	0.00101617	0.917763
BRDT	HALLMARK_PANCREAS_BETA_CELLS	0.0879143	0.44104	ACC		BRDT	HALLMARK_PANCREAS_BETA_CELLS	-0.086291	1.57e-18
BRDT	HALLMARK_PEROXISOME	-0.0620814	0.586771	ACC		BRDT	HALLMARK_PEROXISOME	-0.0842337	9.98e-18
BRDT	HALLMARK_PI3K_AKT_MTOR_SIGNALING	0.0560829	0.623485	ACC		BRDT	HALLMARK_PI3K_AKT_MTOR_SIGNALING	0.0141282	0.151107
BRDT	HALLMARK_PROTEIN_SECRETION	-0.098327	0.388626	ACC		BRDT	HALLMARK_PROTEIN_SECRETION	-0.0604804	7.7e-10
BRDT	HALLMARK_REACTIVE_OXYGEN_SPECIES_PATHWAY	-0.252734	0.02463	ACC		BRDT	HALLMARK_REACTIVE_OXYGEN_SPECIES_PATHWAY	-0.0862709	1.6e-18
BRDT	HALLMARK_SPERMATOGENESIS	0.317269	0.00438571	ACC		BRDT	HALLMARK_SPERMATOGENESIS	0.121925	1.68e-35
BRDT	HALLMARK_TGF_BETA_SIGNALING	-0.0602233	0.598039	ACC		BRDT	HALLMARK_TGF_BETA_SIGNALING	-0.0058623	0.551395
BRDT	HALLMARK_TNFA_SIGNALING_VIA_NFKB	0.0549404	0.630587	ACC		BRDT	HALLMARK_TNFA_SIGNALING_VIA_NFKB	0.00690095	0.483172
BRDT	HALLMARK_UNFOLDED_PROTEIN_RESPONSE	0.102369	0.369329	ACC		BRDT	HALLMARK_UNFOLDED_PROTEIN_RESPONSE	-0.0059937	0.54251
BRDT	HALLMARK_UV_RESPONSE_DN	-0.136221	0.231287	ACC		BRDT	HALLMARK_UV_RESPONSE_DN	-0.0721542	2.12e-13
BRDT	HALLMARK_UV_RESPONSE_UP	0.111131	0.329542	ACC		BRDT	HALLMARK_UV_RESPONSE_UP	0.0331884	0.000743047
BRDT	HALLMARK_WNT_BETA_CATENIN_SIGNALING	0.00678479	0.952678	ACC		BRDT	HALLMARK_WNT_BETA_CATENIN_SIGNALING	0.00493224	0.616255
BRDT	HALLMARK_XENOBIOTIC_METABOLISM	-0.0653142	0.567401	ACC		BRDT	HALLMARK_XENOBIOTIC_METABOLISM	-0.0688768	2.44e-12
CREBBP	HALLMARK_ADIPOGENESIS	0.00224605	0.984326	ACC		CREBBP	HALLMARK_ADIPOGENESIS	-0.181295	5.08e-77
CREBBP	HALLMARK_ALLOGRAFT_REJECTION	-0.160555	0.157514	ACC		CREBBP	HALLMARK_ALLOGRAFT_REJECTION	0.00913693	0.35319
CREBBP	HALLMARK_ANDROGEN_RESPONSE	0.266764	0.017478	ACC		CREBBP	HALLMARK_ANDROGEN_RESPONSE	0.157316	3.25e-58
CREBBP	HALLMARK_ANGIOGENESIS	-0.0516765	0.651059	ACC		CREBBP	HALLMARK_ANGIOGENESIS	-0.126785	2.86e-38
CREBBP	HALLMARK_APICAL_JUNCTION	0.244266	0.0300479	ACC		CREBBP	HALLMARK_APICAL_JUNCTION	0.243415	3.69e-139
CREBBP	HALLMARK_APICAL_SURFACE	-0.00459066	0.967972	ACC		CREBBP	HALLMARK_APICAL_SURFACE	0.167545	6.79e-66
CREBBP	HALLMARK_APOPTOSIS	-0.184783	0.103042	ACC		CREBBP	HALLMARK_APOPTOSIS	-0.0404979	3.84e-05
CREBBP	HALLMARK_BILE_ACID_METABOLISM	-0.0793237	0.487116	ACC		CREBBP	HALLMARK_BILE_ACID_METABOLISM	-0.255824	5.39e-154
CREBBP	HALLMARK_CHOLESTEROL_HOMEOSTASIS	-0.1786	0.115298	ACC		CREBBP	HALLMARK_CHOLESTEROL_HOMEOSTASIS	-0.330394	1.64e-261
CREBBP	HALLMARK_COAGULATION	0.0313496	0.783879	ACC		CREBBP	HALLMARK_COAGULATION	-0.315275	4.7e-237
CREBBP	HALLMARK_COMPLEMENT	-0.319712	0.0040767	ACC		CREBBP	HALLMARK_COMPLEMENT	-0.180783	1.37e-76
CREBBP	HALLMARK_DNA_REPAIR	-0.124682	0.2736	ACC		CREBBP	HALLMARK_DNA_REPAIR	-0.159348	1.06e-59
CREBBP	HALLMARK_E2F_TARGETS	0.139019	0.221755	ACC		CREBBP	HALLMARK_E2F_TARGETS	0.0946096	5.7e-22
CREBBP	HALLMARK_EPITHELIAL_MESENCHYMAL_TRANSITION	0.0842544	0.460364	ACC		CREBBP	HALLMARK_EPITHELIAL_MESENCHYMAL_TRANSITION	0.0904339	3.33e-20
CREBBP	HALLMARK_ESTROGEN_RESPONSE_EARLY	0.325945	0.00337452	ACC		CREBBP	HALLMARK_ESTROGEN_RESPONSE_EARLY	0.204788	3.36e-98
CREBBP	HALLMARK_ESTROGEN_RESPONSE_LATE	0.00154681	0.989206	ACC		CREBBP	HALLMARK_ESTROGEN_RESPONSE_LATE	0.0467333	2.02e-06
CREBBP	HALLMARK_FATTY_ACID_METABOLISM	-0.110811	0.330946	ACC		CREBBP	HALLMARK_FATTY_ACID_METABOLISM	-0.321115	2.46e-246
CREBBP	HALLMARK_G2M_CHECKPOINT	0.130706	0.250902	ACC		CREBBP	HALLMARK_G2M_CHECKPOINT	0.161681	1.98e-61
CREBBP	HALLMARK_GLYCOLYSIS	-0.117444	0.302636	ACC		CREBBP	HALLMARK_GLYCOLYSIS	-0.28462	1.09e-191
CREBBP	HALLMARK_HEDGEHOG_SIGNALING	0.353809	0.00138032	ACC		CREBBP	HALLMARK_HEDGEHOG_SIGNALING	0.16274	3.18e-62
CREBBP	HALLMARK_HEME_METABOLISM	-0.0723424	0.526358	ACC		CREBBP	HALLMARK_HEME_METABOLISM	0.0673772	7.18e-12
CREBBP	HALLMARK_HYPOXIA	-0.117244	0.303465	ACC		CREBBP	HALLMARK_HYPOXIA	-0.172936	3.8e-70
CREBBP	HALLMARK_IL2_STAT5_SIGNALING	-0.12293	0.280451	ACC		CREBBP	HALLMARK_IL2_STAT5_SIGNALING	0.0249506	0.0112252
CREBBP	HALLMARK_IL6_JAK_STAT3_SIGNALING	-0.174999	0.122938	ACC		CREBBP	HALLMARK_IL6_JAK_STAT3_SIGNALING	-0.0212493	0.0308211
CREBBP	HALLMARK_INFLAMMATORY_RESPONSE	0.0523532	0.646792	ACC		CREBBP	HALLMARK_INFLAMMATORY_RESPONSE	0.051823	1.37e-07
CREBBP	HALLMARK_INTERFERON_ALPHA_RESPONSE	-0.213432	0.0589438	ACC		CREBBP	HALLMARK_INTERFERON_ALPHA_RESPONSE	-0.0305992	0.00187151
CREBBP	HALLMARK_INTERFERON_GAMMA_RESPONSE	-0.149139	0.189589	ACC		CREBBP	HALLMARK_INTERFERON_GAMMA_RESPONSE	-0.00338049	0.731229
CREBBP	HALLMARK_KRAS_SIGNALING_DN	0.141116	0.214792	ACC		CREBBP	HALLMARK_KRAS_SIGNALING_DN	0.107157	9.29e-28
CREBBP	HALLMARK_KRAS_SIGNALING_UP	0.119097	0.295835	ACC		CREBBP	HALLMARK_KRAS_SIGNALING_UP	0.0525158	9.31e-08
CREBBP	HALLMARK_MITOTIC_SPINDLE	0.378671	0.000579251	ACC		CREBBP	HALLMARK_MITOTIC_SPINDLE	0.447927	0
CREBBP	HALLMARK_MTORC1_SIGNALING	-0.213458	0.0589125	ACC		CREBBP	HALLMARK_MTORC1_SIGNALING	-0.0915219	1.17e-20
CREBBP	HALLMARK_MYC_TARGETS_V1	-0.0649906	0.569327	ACC		CREBBP	HALLMARK_MYC_TARGETS_V1	0.208197	1.67e-101
CREBBP	HALLMARK_MYC_TARGETS_V2	-0.0826084	0.469204	ACC		CREBBP	HALLMARK_MYC_TARGETS_V2	-0.103894	3.49e-26
CREBBP	HALLMARK_MYOGENESIS	-0.156561	0.16824	ACC		CREBBP	HALLMARK_MYOGENESIS	-0.00821463	0.403887
CREBBP	HALLMARK_NOTCH_SIGNALING	0.10817	0.342672	ACC		CREBBP	HALLMARK_NOTCH_SIGNALING	0.238806	7.34e-134
CREBBP	HALLMARK_OXIDATIVE_PHOSPHORYLATION	0.0649906	0.569327	ACC		CREBBP	HALLMARK_OXIDATIVE_PHOSPHORYLATION	-0.290403	7.94e-200
CREBBP	HALLMARK_P53_PATHWAY	-0.0654877	0.56637	ACC		CREBBP	HALLMARK_P53_PATHWAY	-0.177478	7.72e-74
CREBBP	HALLMARK_PANCREAS_BETA_CELLS	-0.0513417	0.653174	ACC		CREBBP	HALLMARK_PANCREAS_BETA_CELLS	-0.0675083	6.54e-12
CREBBP	HALLMARK_PEROXISOME	-0.156674	0.16793	ACC		CREBBP	HALLMARK_PEROXISOME	-0.262982	6.2e-163
CREBBP	HALLMARK_PI3K_AKT_MTOR_SIGNALING	-0.212679	0.0598645	ACC		CREBBP	HALLMARK_PI3K_AKT_MTOR_SIGNALING	0.120466	1.09e-34
CREBBP	HALLMARK_PROTEIN_SECRETION	0.293377	0.0086893	ACC		CREBBP	HALLMARK_PROTEIN_SECRETION	0.25217	1.54e-149
CREBBP	HALLMARK_REACTIVE_OXYGEN_SPECIES_PATHWAY	-0.186677	0.0994982	ACC		CREBBP	HALLMARK_REACTIVE_OXYGEN_SPECIES_PATHWAY	-0.271337	1e-173
CREBBP	HALLMARK_SPERMATOGENESIS	-0.167592	0.13986	ACC		CREBBP	HALLMARK_SPERMATOGENESIS	0.148904	2.81e-52
CREBBP	HALLMARK_TGF_BETA_SIGNALING	0.334231	0.00260866	ACC		CREBBP	HALLMARK_TGF_BETA_SIGNALING	0.336001	6.09e-271
CREBBP	HALLMARK_TNFA_SIGNALING_VIA_NFKB	-0.0393692	0.730487	ACC		CREBBP	HALLMARK_TNFA_SIGNALING_VIA_NFKB	-0.043338	1.05e-05
CREBBP	HALLMARK_UNFOLDED_PROTEIN_RESPONSE	0.251008	0.025661	ACC		CREBBP	HALLMARK_UNFOLDED_PROTEIN_RESPONSE	-0.00806035	0.412774
CREBBP	HALLMARK_UV_RESPONSE_DN	0.399368	0.000266313	ACC		CREBBP	HALLMARK_UV_RESPONSE_DN	0.362671	1.43081411035625e-318
CREBBP	HALLMARK_UV_RESPONSE_UP	-0.256423	0.0225429	ACC		CREBBP	HALLMARK_UV_RESPONSE_UP	-0.240455	9.61e-136
CREBBP	HALLMARK_WNT_BETA_CATENIN_SIGNALING	0.0988724	0.385988	ACC		CREBBP	HALLMARK_WNT_BETA_CATENIN_SIGNALING	0.216799	4.18e-110
CREBBP	HALLMARK_XENOBIOTIC_METABOLISM	-0.177169	0.11829	ACC		CREBBP	HALLMARK_XENOBIOTIC_METABOLISM	-0.33308	5.29e-266
DPF1	HALLMARK_ADIPOGENESIS	-0.467075	1.42908e-05	ACC		DPF1	HALLMARK_ADIPOGENESIS	-0.115559	4.87e-32
DPF1	HALLMARK_ALLOGRAFT_REJECTION	-0.226225	0.0449898	ACC		DPF1	HALLMARK_ALLOGRAFT_REJECTION	-0.161342	3.54e-61
DPF1	HALLMARK_ANDROGEN_RESPONSE	-0.319028	0.00416118	ACC		DPF1	HALLMARK_ANDROGEN_RESPONSE	-0.253043	1.35e-150
DPF1	HALLMARK_ANGIOGENESIS	0.00702907	0.950976	ACC		DPF1	HALLMARK_ANGIOGENESIS	-0.215416	1.07e-108
DPF1	HALLMARK_APICAL_JUNCTION	0.373257	0.000703975	ACC		DPF1	HALLMARK_APICAL_JUNCTION	0.389685	0
DPF1	HALLMARK_APICAL_SURFACE	0.320503	0.00398098	ACC		DPF1	HALLMARK_APICAL_SURFACE	0.0399535	4.88e-05
DPF1	HALLMARK_APOPTOSIS	-0.430077	7.62815e-05	ACC		DPF1	HALLMARK_APOPTOSIS	-0.363295	9.66985282040488e-320
DPF1	HALLMARK_BILE_ACID_METABOLISM	-0.235672	0.0365409	ACC		DPF1	HALLMARK_BILE_ACID_METABOLISM	-0.0592318	1.7e-09
DPF1	HALLMARK_CHOLESTEROL_HOMEOSTASIS	-0.0917895	0.421085	ACC		DPF1	HALLMARK_CHOLESTEROL_HOMEOSTASIS	0.0295476	0.00267353
DPF1	HALLMARK_COAGULATION	0.110028	0.334395	ACC		DPF1	HALLMARK_COAGULATION	-0.24879	1.75e-145
DPF1	HALLMARK_COMPLEMENT	-0.382231	0.000508611	ACC		DPF1	HALLMARK_COMPLEMENT	-0.146625	9.99e-51
DPF1	HALLMARK_DNA_REPAIR	0.182216	0.108001	ACC		DPF1	HALLMARK_DNA_REPAIR	0.230209	2.8e-124
DPF1	HALLMARK_E2F_TARGETS	0.532779	4.31911e-07	ACC		DPF1	HALLMARK_E2F_TARGETS	0.197692	1.65e-91
DPF1	HALLMARK_EPITHELIAL_MESENCHYMAL_TRANSITION	0.301977	0.00683649	ACC		DPF1	HALLMARK_EPITHELIAL_MESENCHYMAL_TRANSITION	-0.114107	2.82e-31
DPF1	HALLMARK_ESTROGEN_RESPONSE_EARLY	0.0838007	0.462791	ACC		DPF1	HALLMARK_ESTROGEN_RESPONSE_EARLY	-0.276965	3.25e-181
DPF1	HALLMARK_ESTROGEN_RESPONSE_LATE	0.220947	0.0503743	ACC		DPF1	HALLMARK_ESTROGEN_RESPONSE_LATE	-0.259798	6.37e-159
DPF1	HALLMARK_FATTY_ACID_METABOLISM	-0.328561	0.00311341	ACC		DPF1	HALLMARK_FATTY_ACID_METABOLISM	-0.149052	2.23e-52
DPF1	HALLMARK_G2M_CHECKPOINT	0.57202	3.65298e-08	ACC		DPF1	HALLMARK_G2M_CHECKPOINT	0.191801	3.77e-86
DPF1	HALLMARK_GLYCOLYSIS	0.162661	0.152064	ACC		DPF1	HALLMARK_GLYCOLYSIS	-0.178706	7.44e-75
DPF1	HALLMARK_HEDGEHOG_SIGNALING	0.425344	9.32277e-05	ACC		DPF1	HALLMARK_HEDGEHOG_SIGNALING	0.671373	0
DPF1	HALLMARK_HEME_METABOLISM	-0.208202	0.0655814	ACC		DPF1	HALLMARK_HEME_METABOLISM	0.265822	1.47e-166
DPF1	HALLMARK_HYPOXIA	-0.12002	0.29208	ACC		DPF1	HALLMARK_HYPOXIA	0.0635259	1.04e-10
DPF1	HALLMARK_IL2_STAT5_SIGNALING	-0.178769	0.114948	ACC		DPF1	HALLMARK_IL2_STAT5_SIGNALING	-0.194135	2.98e-88
DPF1	HALLMARK_IL6_JAK_STAT3_SIGNALING	-0.150532	0.185439	ACC		DPF1	HALLMARK_IL6_JAK_STAT3_SIGNALING	-0.247212	1.31e-143
DPF1	HALLMARK_INFLAMMATORY_RESPONSE	0.0188158	0.869269	ACC		DPF1	HALLMARK_INFLAMMATORY_RESPONSE	-0.136547	3.63e-44
DPF1	HALLMARK_INTERFERON_ALPHA_RESPONSE	-0.337838	0.00232703	ACC		DPF1	HALLMARK_INTERFERON_ALPHA_RESPONSE	-0.263515	1.31e-163
DPF1	HALLMARK_INTERFERON_GAMMA_RESPONSE	-0.326624	0.00330491	ACC		DPF1	HALLMARK_INTERFERON_GAMMA_RESPONSE	-0.241019	2.16e-136
DPF1	HALLMARK_KRAS_SIGNALING_DN	0.2625	0.0194336	ACC		DPF1	HALLMARK_KRAS_SIGNALING_DN	-0.0557669	1.42e-08
DPF1	HALLMARK_KRAS_SIGNALING_UP	-0.219997	0.0513978	ACC		DPF1	HALLMARK_KRAS_SIGNALING_UP	0.0675063	6.55e-12
DPF1	HALLMARK_MITOTIC_SPINDLE	0.250549	0.0259416	ACC		DPF1	HALLMARK_MITOTIC_SPINDLE	0.381483	0
DPF1	HALLMARK_MTORC1_SIGNALING	0.106712	0.349257	ACC		DPF1	HALLMARK_MTORC1_SIGNALING	0.146688	9.07e-51
DPF1	HALLMARK_MYC_TARGETS_V1	0.475856	9.32672e-06	ACC		DPF1	HALLMARK_MYC_TARGETS_V1	0.112167	2.85e-30
DPF1	HALLMARK_MYC_TARGETS_V2	0.67627	7.94593e-12	ACC		DPF1	HALLMARK_MYC_TARGETS_V2	0.131209	6.92e-41
DPF1	HALLMARK_MYOGENESIS	0.372217	0.000730564	ACC		DPF1	HALLMARK_MYOGENESIS	0.380074	0
DPF1	HALLMARK_NOTCH_SIGNALING	0.237312	0.0352187	ACC		DPF1	HALLMARK_NOTCH_SIGNALING	0.212764	5.05e-106
DPF1	HALLMARK_OXIDATIVE_PHOSPHORYLATION	-0.475856	9.32672e-06	ACC		DPF1	HALLMARK_OXIDATIVE_PHOSPHORYLATION	-0.0736169	6.87e-14
DPF1	HALLMARK_P53_PATHWAY	-0.411811	0.000162807	ACC		DPF1	HALLMARK_P53_PATHWAY	-0.129782	4.95e-40
DPF1	HALLMARK_PANCREAS_BETA_CELLS	-0.279578	0.0125847	ACC		DPF1	HALLMARK_PANCREAS_BETA_CELLS	0.0995868	3.52e-24
DPF1	HALLMARK_PEROXISOME	-0.162198	0.153249	ACC		DPF1	HALLMARK_PEROXISOME	-0.0378713	0.000118373
DPF1	HALLMARK_PI3K_AKT_MTOR_SIGNALING	-0.405629	0.0002084	ACC		DPF1	HALLMARK_PI3K_AKT_MTOR_SIGNALING	0.172496	8.56e-70
DPF1	HALLMARK_PROTEIN_SECRETION	-0.493631	3.78924e-06	ACC		DPF1	HALLMARK_PROTEIN_SECRETION	-0.0651057	3.53e-11
DPF1	HALLMARK_REACTIVE_OXYGEN_SPECIES_PATHWAY	-0.319693	0.00407904	ACC		DPF1	HALLMARK_REACTIVE_OXYGEN_SPECIES_PATHWAY	-0.150185	3.69e-53
DPF1	HALLMARK_SPERMATOGENESIS	-0.016543	0.884945	ACC		DPF1	HALLMARK_SPERMATOGENESIS	-0.0339633	0.000556455
DPF1	HALLMARK_TGF_BETA_SIGNALING	-0.164242	0.148068	ACC		DPF1	HALLMARK_TGF_BETA_SIGNALING	0.00275214	0.77975
DPF1	HALLMARK_TNFA_SIGNALING_VIA_NFKB	-0.117556	0.30217	ACC		DPF1	HALLMARK_TNFA_SIGNALING_VIA_NFKB	-0.240669	5.46e-136
DPF1	HALLMARK_UNFOLDED_PROTEIN_RESPONSE	0.0814552	0.475452	ACC		DPF1	HALLMARK_UNFOLDED_PROTEIN_RESPONSE	0.115073	8.79e-32
DPF1	HALLMARK_UV_RESPONSE_DN	-0.0771738	0.499033	ACC		DPF1	HALLMARK_UV_RESPONSE_DN	0.120609	9.07e-35
DPF1	HALLMARK_UV_RESPONSE_UP	0.144743	0.203119	ACC		DPF1	HALLMARK_UV_RESPONSE_UP	0.510277	0
DPF1	HALLMARK_WNT_BETA_CATENIN_SIGNALING	0.363955	0.000976525	ACC		DPF1	HALLMARK_WNT_BETA_CATENIN_SIGNALING	0.442127	0
DPF1	HALLMARK_XENOBIOTIC_METABOLISM	-0.184703	0.103193	ACC		DPF1	HALLMARK_XENOBIOTIC_METABOLISM	-0.146836	7.19e-51
DPF2	HALLMARK_ADIPOGENESIS	-0.250812	0.0257809	ACC		DPF2	HALLMARK_ADIPOGENESIS	-0.154413	3.97e-56
DPF2	HALLMARK_ALLOGRAFT_REJECTION	-0.140361	0.217283	ACC		DPF2	HALLMARK_ALLOGRAFT_REJECTION	0.0169591	0.0848281
DPF2	HALLMARK_ANDROGEN_RESPONSE	-0.115781	0.30958	ACC		DPF2	HALLMARK_ANDROGEN_RESPONSE	-0.10961	5.65e-29
DPF2	HALLMARK_ANGIOGENESIS	-0.0510234	0.655186	ACC		DPF2	HALLMARK_ANGIOGENESIS	-0.252969	1.66e-150
DPF2	HALLMARK_APICAL_JUNCTION	0.135919	0.232332	ACC		DPF2	HALLMARK_APICAL_JUNCTION	0.340628	7.13e-279
DPF2	HALLMARK_APICAL_SURFACE	0.183941	0.104648	ACC		DPF2	HALLMARK_APICAL_SURFACE	0.13592	8.96e-44
DPF2	HALLMARK_APOPTOSIS	-0.173497	0.126234	ACC		DPF2	HALLMARK_APOPTOSIS	-0.0876848	4.38e-19
DPF2	HALLMARK_BILE_ACID_METABOLISM	-0.0852207	0.455218	ACC		DPF2	HALLMARK_BILE_ACID_METABOLISM	-0.37885	0
DPF2	HALLMARK_CHOLESTEROL_HOMEOSTASIS	-0.00575089	0.959883	ACC		DPF2	HALLMARK_CHOLESTEROL_HOMEOSTASIS	-0.240661	5.58e-136
DPF2	HALLMARK_COAGULATION	0.15478	0.173194	ACC		DPF2	HALLMARK_COAGULATION	-0.444884	0
DPF2	HALLMARK_COMPLEMENT	-0.242938	0.0309827	ACC		DPF2	HALLMARK_COMPLEMENT	-0.284	7.88e-191
DPF2	HALLMARK_DNA_REPAIR	0.0481965	0.673173	ACC		DPF2	HALLMARK_DNA_REPAIR	0.294685	5.63e-206
DPF2	HALLMARK_E2F_TARGETS	0.240903	0.0324622	ACC		DPF2	HALLMARK_E2F_TARGETS	0.242806	1.87e-138
DPF2	HALLMARK_EPITHELIAL_MESENCHYMAL_TRANSITION	0.177214	0.118193	ACC		DPF2	HALLMARK_EPITHELIAL_MESENCHYMAL_TRANSITION	0.00344777	0.726093
DPF2	HALLMARK_ESTROGEN_RESPONSE_EARLY	0.22173	0.0495433	ACC		DPF2	HALLMARK_ESTROGEN_RESPONSE_EARLY	0.0192159	0.0508552
DPF2	HALLMARK_ESTROGEN_RESPONSE_LATE	0.0179713	0.875088	ACC		DPF2	HALLMARK_ESTROGEN_RESPONSE_LATE	-0.00148763	0.879852
DPF2	HALLMARK_FATTY_ACID_METABOLISM	-0.276345	0.0136912	ACC		DPF2	HALLMARK_FATTY_ACID_METABOLISM	-0.335463	5e-270
DPF2	HALLMARK_G2M_CHECKPOINT	0.281307	0.0120255	ACC		DPF2	HALLMARK_G2M_CHECKPOINT	0.256739	4.03e-155
DPF2	HALLMARK_GLYCOLYSIS	-0.248544	0.0271973	ACC		DPF2	HALLMARK_GLYCOLYSIS	-0.126151	6.67e-38
DPF2	HALLMARK_HEDGEHOG_SIGNALING	0.226114	0.0450979	ACC		DPF2	HALLMARK_HEDGEHOG_SIGNALING	0.319488	9.97e-244
DPF2	HALLMARK_HEME_METABOLISM	-0.127041	0.264551	ACC		DPF2	HALLMARK_HEME_METABOLISM	0.125909	9.2e-38
DPF2	HALLMARK_HYPOXIA	-0.0331591	0.771735	ACC		DPF2	HALLMARK_HYPOXIA	-0.115913	3.16e-32
DPF2	HALLMARK_IL2_STAT5_SIGNALING	-0.117612	0.30194	ACC		DPF2	HALLMARK_IL2_STAT5_SIGNALING	-0.00887024	0.367419
DPF2	HALLMARK_IL6_JAK_STAT3_SIGNALING	-0.148769	0.190701	ACC		DPF2	HALLMARK_IL6_JAK_STAT3_SIGNALING	-0.125976	8.42e-38
DPF2	HALLMARK_INFLAMMATORY_RESPONSE	0.133863	0.239539	ACC		DPF2	HALLMARK_INFLAMMATORY_RESPONSE	-0.0583122	3.03e-09
DPF2	HALLMARK_INTERFERON_ALPHA_RESPONSE	-0.36213	0.00104013	ACC		DPF2	HALLMARK_INTERFERON_ALPHA_RESPONSE	-0.0547165	2.64e-08
DPF2	HALLMARK_INTERFERON_GAMMA_RESPONSE	-0.186791	0.0992883	ACC		DPF2	HALLMARK_INTERFERON_GAMMA_RESPONSE	-0.0609889	5.55e-10
DPF2	HALLMARK_KRAS_SIGNALING_DN	0.0571628	0.616804	ACC		DPF2	HALLMARK_KRAS_SIGNALING_DN	0.124173	9.11e-37
DPF2	HALLMARK_KRAS_SIGNALING_UP	-0.134204	0.238332	ACC		DPF2	HALLMARK_KRAS_SIGNALING_UP	-0.00940953	0.339012
DPF2	HALLMARK_MITOTIC_SPINDLE	0.292685	0.00885609	ACC		DPF2	HALLMARK_MITOTIC_SPINDLE	0.407108	0
DPF2	HALLMARK_MTORC1_SIGNALING	0.171968	0.129661	ACC		DPF2	HALLMARK_MTORC1_SIGNALING	0.00518322	0.598424
DPF2	HALLMARK_MYC_TARGETS_V1	0.272916	0.0149553	ACC		DPF2	HALLMARK_MYC_TARGETS_V1	0.343589	5.07e-284
DPF2	HALLMARK_MYC_TARGETS_V2	0.237925	0.0347342	ACC		DPF2	HALLMARK_MYC_TARGETS_V2	0.18057	2.07e-76
DPF2	HALLMARK_MYOGENESIS	0.321425	0.0038718	ACC		DPF2	HALLMARK_MYOGENESIS	0.155486	6.79e-57
DPF2	HALLMARK_NOTCH_SIGNALING	0.183188	0.106102	ACC		DPF2	HALLMARK_NOTCH_SIGNALING	0.224645	2.77e-118
DPF2	HALLMARK_OXIDATIVE_PHOSPHORYLATION	-0.272916	0.0149553	ACC		DPF2	HALLMARK_OXIDATIVE_PHOSPHORYLATION	-0.110231	2.75e-29
DPF2	HALLMARK_P53_PATHWAY	-0.196	0.083424	ACC		DPF2	HALLMARK_P53_PATHWAY	-0.104763	1.34e-26
DPF2	HALLMARK_PANCREAS_BETA_CELLS	-0.004333	0.969768	ACC		DPF2	HALLMARK_PANCREAS_BETA_CELLS	-0.0874574	5.41e-19
DPF2	HALLMARK_PEROXISOME	-0.154898	0.172863	ACC		DPF2	HALLMARK_PEROXISOME	-0.176282	7.41e-73
DPF2	HALLMARK_PI3K_AKT_MTOR_SIGNALING	-0.144084	0.205206	ACC		DPF2	HALLMARK_PI3K_AKT_MTOR_SIGNALING	0.232811	3.88e-127
DPF2	HALLMARK_PROTEIN_SECRETION	-0.304742	0.00631984	ACC		DPF2	HALLMARK_PROTEIN_SECRETION	0.0123635	0.209007
DPF2	HALLMARK_REACTIVE_OXYGEN_SPECIES_PATHWAY	-0.387458	0.000419068	ACC		DPF2	HALLMARK_REACTIVE_OXYGEN_SPECIES_PATHWAY	-0.192673	6.22e-87
DPF2	HALLMARK_SPERMATOGENESIS	0.0842862	0.460194	ACC		DPF2	HALLMARK_SPERMATOGENESIS	0.178395	1.35e-74
DPF2	HALLMARK_TGF_BETA_SIGNALING	0.235064	0.0370416	ACC		DPF2	HALLMARK_TGF_BETA_SIGNALING	0.136093	6.98e-44
DPF2	HALLMARK_TNFA_SIGNALING_VIA_NFKB	0.108432	0.341495	ACC		DPF2	HALLMARK_TNFA_SIGNALING_VIA_NFKB	-0.184211	1.69e-79
DPF2	HALLMARK_UNFOLDED_PROTEIN_RESPONSE	0.123073	0.279886	ACC		DPF2	HALLMARK_UNFOLDED_PROTEIN_RESPONSE	0.112974	1.09e-30
DPF2	HALLMARK_UV_RESPONSE_DN	0.207481	0.0665417	ACC		DPF2	HALLMARK_UV_RESPONSE_DN	0.137189	1.43e-44
DPF2	HALLMARK_UV_RESPONSE_UP	-0.130039	0.25335	ACC		DPF2	HALLMARK_UV_RESPONSE_UP	0.146479	1.25e-50
DPF2	HALLMARK_WNT_BETA_CATENIN_SIGNALING	0.240235	0.0329611	ACC		DPF2	HALLMARK_WNT_BETA_CATENIN_SIGNALING	0.398681	0
DPF2	HALLMARK_XENOBIOTIC_METABOLISM	-0.004711	0.967132	ACC		DPF2	HALLMARK_XENOBIOTIC_METABOLISM	-0.44397	0
DPF3	HALLMARK_ADIPOGENESIS	0.0778923	0.495034	ACC		DPF3	HALLMARK_ADIPOGENESIS	0.200895	1.69e-94
DPF3	HALLMARK_ALLOGRAFT_REJECTION	-0.242508	0.0312907	ACC		DPF3	HALLMARK_ALLOGRAFT_REJECTION	-0.0974982	3.07e-23
DPF3	HALLMARK_ANDROGEN_RESPONSE	0.135479	0.233863	ACC		DPF3	HALLMARK_ANDROGEN_RESPONSE	-0.163887	4.33e-63
DPF3	HALLMARK_ANGIOGENESIS	-0.0800441	0.483157	ACC		DPF3	HALLMARK_ANGIOGENESIS	0.0210109	0.0327495
DPF3	HALLMARK_APICAL_JUNCTION	0.0590792	0.605023	ACC		DPF3	HALLMARK_APICAL_JUNCTION	0.169639	1.58e-67
DPF3	HALLMARK_APICAL_SURFACE	-0.128846	0.25777	ACC		DPF3	HALLMARK_APICAL_SURFACE	-0.199938	1.34e-93
DPF3	HALLMARK_APOPTOSIS	-0.285575	0.0107366	ACC		DPF3	HALLMARK_APOPTOSIS	-0.227377	3.31e-121
DPF3	HALLMARK_BILE_ACID_METABOLISM	0.095808	0.400952	ACC		DPF3	HALLMARK_BILE_ACID_METABOLISM	0.0478142	1.17e-06
DPF3	HALLMARK_CHOLESTEROL_HOMEOSTASIS	-0.0791818	0.487898	ACC		DPF3	HALLMARK_CHOLESTEROL_HOMEOSTASIS	0.0417655	2.18e-05
DPF3	HALLMARK_COAGULATION	-0.00616705	0.956982	ACC		DPF3	HALLMARK_COAGULATION	-0.121638	2.44e-35
DPF3	HALLMARK_COMPLEMENT	-0.136203	0.231348	ACC		DPF3	HALLMARK_COMPLEMENT	0.0525316	9.22e-08
DPF3	HALLMARK_DNA_REPAIR	-0.000898039	0.993733	ACC		DPF3	HALLMARK_DNA_REPAIR	0.133668	2.21e-42
DPF3	HALLMARK_E2F_TARGETS	0.213725	0.0585884	ACC		DPF3	HALLMARK_E2F_TARGETS	-0.148194	8.61e-52
DPF3	HALLMARK_EPITHELIAL_MESENCHYMAL_TRANSITION	-0.132085	0.245895	ACC		DPF3	HALLMARK_EPITHELIAL_MESENCHYMAL_TRANSITION	-0.0922194	5.98e-21
DPF3	HALLMARK_ESTROGEN_RESPONSE_EARLY	0.166418	0.142696	ACC		DPF3	HALLMARK_ESTROGEN_RESPONSE_EARLY	-0.339989	9.06e-278
DPF3	HALLMARK_ESTROGEN_RESPONSE_LATE	0.0646836	0.571156	ACC		DPF3	HALLMARK_ESTROGEN_RESPONSE_LATE	-0.457807	0
DPF3	HALLMARK_FATTY_ACID_METABOLISM	0.106414	0.350609	ACC		DPF3	HALLMARK_FATTY_ACID_METABOLISM	0.0727725	1.32e-13
DPF3	HALLMARK_G2M_CHECKPOINT	0.253618	0.0241152	ACC		DPF3	HALLMARK_G2M_CHECKPOINT	-0.165714	1.75e-64
DPF3	HALLMARK_GLYCOLYSIS	-0.106341	0.350942	ACC		DPF3	HALLMARK_GLYCOLYSIS	-0.231066	3.24e-125
DPF3	HALLMARK_HEDGEHOG_SIGNALING	0.13055	0.251474	ACC		DPF3	HALLMARK_HEDGEHOG_SIGNALING	0.583239	0
DPF3	HALLMARK_HEME_METABOLISM	0.0828457	0.467924	ACC		DPF3	HALLMARK_HEME_METABOLISM	0.287087	3.88e-195
DPF3	HALLMARK_HYPOXIA	-0.125677	0.269757	ACC		DPF3	HALLMARK_HYPOXIA	0.314995	1.29e-236
DPF3	HALLMARK_IL2_STAT5_SIGNALING	-0.0988784	0.385959	ACC		DPF3	HALLMARK_IL2_STAT5_SIGNALING	-0.0623041	2.35e-10
DPF3	HALLMARK_IL6_JAK_STAT3_SIGNALING	-0.135311	0.234448	ACC		DPF3	HALLMARK_IL6_JAK_STAT3_SIGNALING	-0.121864	1.82e-35
DPF3	HALLMARK_INFLAMMATORY_RESPONSE	-0.0987145	0.38675	ACC		DPF3	HALLMARK_INFLAMMATORY_RESPONSE	-0.0942	8.56e-22
DPF3	HALLMARK_INTERFERON_ALPHA_RESPONSE	-0.100504	0.378158	ACC		DPF3	HALLMARK_INTERFERON_ALPHA_RESPONSE	-0.0858813	2.28e-18
DPF3	HALLMARK_INTERFERON_GAMMA_RESPONSE	-0.145112	0.201958	ACC		DPF3	HALLMARK_INTERFERON_GAMMA_RESPONSE	-0.0722611	1.95e-13
DPF3	HALLMARK_KRAS_SIGNALING_DN	-0.168135	0.138563	ACC		DPF3	HALLMARK_KRAS_SIGNALING_DN	-0.28685	8.35e-195
DPF3	HALLMARK_KRAS_SIGNALING_UP	0.0601246	0.59864	ACC		DPF3	HALLMARK_KRAS_SIGNALING_UP	0.161821	1.56e-61
DPF3	HALLMARK_MITOTIC_SPINDLE	0.316712	0.00445895	ACC		DPF3	HALLMARK_MITOTIC_SPINDLE	0.0847348	6.39e-18
DPF3	HALLMARK_MTORC1_SIGNALING	-0.107928	0.343758	ACC		DPF3	HALLMARK_MTORC1_SIGNALING	0.0264876	0.00710528
DPF3	HALLMARK_MYC_TARGETS_V1	0.181373	0.10967	ACC		DPF3	HALLMARK_MYC_TARGETS_V1	-0.147615	2.13e-51
DPF3	HALLMARK_MYC_TARGETS_V2	-0.0140914	0.901904	ACC		DPF3	HALLMARK_MYC_TARGETS_V2	-0.217474	8.5e-111
DPF3	HALLMARK_MYOGENESIS	-0.0385896	0.735627	ACC		DPF3	HALLMARK_MYOGENESIS	0.237945	6.97e-133
DPF3	HALLMARK_NOTCH_SIGNALING	0.000694878	0.995151	ACC		DPF3	HALLMARK_NOTCH_SIGNALING	0.228782	1e-122
DPF3	HALLMARK_OXIDATIVE_PHOSPHORYLATION	-0.181373	0.10967	ACC		DPF3	HALLMARK_OXIDATIVE_PHOSPHORYLATION	0.149457	1.17e-52
DPF3	HALLMARK_P53_PATHWAY	-0.133533	0.240711	ACC		DPF3	HALLMARK_P53_PATHWAY	-0.195932	6.85e-90
DPF3	HALLMARK_PANCREAS_BETA_CELLS	0.220526	0.0508251	ACC		DPF3	HALLMARK_PANCREAS_BETA_CELLS	0.182518	4.69e-78
DPF3	HALLMARK_PEROXISOME	-0.0553855	0.627816	ACC		DPF3	HALLMARK_PEROXISOME	0.0539592	4.09e-08
DPF3	HALLMARK_PI3K_AKT_MTOR_SIGNALING	-0.0541784	0.635342	ACC		DPF3	HALLMARK_PI3K_AKT_MTOR_SIGNALING	0.113818	3.99e-31
DPF3	HALLMARK_PROTEIN_SECRETION	0.248206	0.0274136	ACC		DPF3	HALLMARK_PROTEIN_SECRETION	0.155208	1.08e-56
DPF3	HALLMARK_REACTIVE_OXYGEN_SPECIES_PATHWAY	-0.103776	0.362748	ACC		DPF3	HALLMARK_REACTIVE_OXYGEN_SPECIES_PATHWAY	0.0679087	4.91e-12
DPF3	HALLMARK_SPERMATOGENESIS	0.0245807	0.829745	ACC		DPF3	HALLMARK_SPERMATOGENESIS	-0.184454	1.04e-79
DPF3	HALLMARK_TGF_BETA_SIGNALING	0.0982321	0.389087	ACC		DPF3	HALLMARK_TGF_BETA_SIGNALING	0.132682	8.88e-42
DPF3	HALLMARK_TNFA_SIGNALING_VIA_NFKB	-0.091428	0.422925	ACC		DPF3	HALLMARK_TNFA_SIGNALING_VIA_NFKB	-0.127874	6.63e-39
DPF3	HALLMARK_UNFOLDED_PROTEIN_RESPONSE	0.114093	0.316733	ACC		DPF3	HALLMARK_UNFOLDED_PROTEIN_RESPONSE	0.0316004	0.0013195
DPF3	HALLMARK_UV_RESPONSE_DN	0.028024	0.806332	ACC		DPF3	HALLMARK_UV_RESPONSE_DN	0.253326	6.1e-151
DPF3	HALLMARK_UV_RESPONSE_UP	-0.0427214	0.708527	ACC		DPF3	HALLMARK_UV_RESPONSE_UP	0.313246	7.03e-234
DPF3	HALLMARK_WNT_BETA_CATENIN_SIGNALING	0.0189262	0.868509	ACC		DPF3	HALLMARK_WNT_BETA_CATENIN_SIGNALING	0.204476	6.7e-98
DPF3	HALLMARK_XENOBIOTIC_METABOLISM	0.0592576	0.603932	ACC		DPF3	HALLMARK_XENOBIOTIC_METABOLISM	-0.00634833	0.51889
EP300	HALLMARK_ADIPOGENESIS	-0.00336613	0.976512	ACC		EP300	HALLMARK_ADIPOGENESIS	-0.215753	4.87e-109
EP300	HALLMARK_ALLOGRAFT_REJECTION	-0.237163	0.035337	ACC		EP300	HALLMARK_ALLOGRAFT_REJECTION	0.0388404	7.88e-05
EP300	HALLMARK_ANDROGEN_RESPONSE	0.273513	0.0147283	ACC		EP300	HALLMARK_ANDROGEN_RESPONSE	0.243449	3.37e-139
EP300	HALLMARK_ANGIOGENESIS	-0.120278	0.291035	ACC		EP300	HALLMARK_ANGIOGENESIS	-0.106978	1.14e-27
EP300	HALLMARK_APICAL_JUNCTION	0.0843188	0.46002	ACC		EP300	HALLMARK_APICAL_JUNCTION	0.100519	1.32e-24
EP300	HALLMARK_APICAL_SURFACE	0.0186167	0.87064	ACC		EP300	HALLMARK_APICAL_SURFACE	0.124476	6.12e-37
EP300	HALLMARK_APOPTOSIS	-0.196469	0.0826742	ACC		EP300	HALLMARK_APOPTOSIS	0.0456098	3.54e-06
EP300	HALLMARK_BILE_ACID_METABOLISM	0.080862	0.478683	ACC		EP300	HALLMARK_BILE_ACID_METABOLISM	-0.252543	5.44e-150
EP300	HALLMARK_CHOLESTEROL_HOMEOSTASIS	-0.0573011	0.61595	ACC		EP300	HALLMARK_CHOLESTEROL_HOMEOSTASIS	-0.270193	3.17e-172
EP300	HALLMARK_COAGULATION	0.0625556	0.583911	ACC		EP300	HALLMARK_COAGULATION	-0.289013	7.45e-198
EP300	HALLMARK_COMPLEMENT	-0.344662	0.00186776	ACC		EP300	HALLMARK_COMPLEMENT	-0.119239	5.12e-34
EP300	HALLMARK_DNA_REPAIR	-0.144303	0.20451	ACC		EP300	HALLMARK_DNA_REPAIR	-0.298995	2.84e-212
EP300	HALLMARK_E2F_TARGETS	0.171499	0.130726	ACC		EP300	HALLMARK_E2F_TARGETS	0.0812659	1.33e-16
EP300	HALLMARK_EPITHELIAL_MESENCHYMAL_TRANSITION	-0.0744593	0.514294	ACC		EP300	HALLMARK_EPITHELIAL_MESENCHYMAL_TRANSITION	0.0767357	5.78e-15
EP300	HALLMARK_ESTROGEN_RESPONSE_EARLY	0.550853	1.43995e-07	ACC		EP300	HALLMARK_ESTROGEN_RESPONSE_EARLY	0.199041	9.21e-93
EP300	HALLMARK_ESTROGEN_RESPONSE_LATE	0.19568	0.0839396	ACC		EP300	HALLMARK_ESTROGEN_RESPONSE_LATE	0.0541413	3.69e-08
EP300	HALLMARK_FATTY_ACID_METABOLISM	-0.0690762	0.545245	ACC		EP300	HALLMARK_FATTY_ACID_METABOLISM	-0.303873	1.56e-219
EP300	HALLMARK_G2M_CHECKPOINT	0.19697	0.0818783	ACC		EP300	HALLMARK_G2M_CHECKPOINT	0.162087	9.83e-62
EP300	HALLMARK_GLYCOLYSIS	-0.147081	0.19584	ACC		EP300	HALLMARK_GLYCOLYSIS	-0.234515	4.99e-129
EP300	HALLMARK_HEDGEHOG_SIGNALING	0.305947	0.00610556	ACC		EP300	HALLMARK_HEDGEHOG_SIGNALING	0.0562551	1.06e-08
EP300	HALLMARK_HEME_METABOLISM	0.0371267	0.745301	ACC		EP300	HALLMARK_HEME_METABOLISM	0.0128396	0.192003
EP300	HALLMARK_HYPOXIA	-0.135812	0.232703	ACC		EP300	HALLMARK_HYPOXIA	-0.153673	1.33e-55
EP300	HALLMARK_IL2_STAT5_SIGNALING	-0.247681	0.0277527	ACC		EP300	HALLMARK_IL2_STAT5_SIGNALING	0.0960955	1.28e-22
EP300	HALLMARK_IL6_JAK_STAT3_SIGNALING	-0.169485	0.135378	ACC		EP300	HALLMARK_IL6_JAK_STAT3_SIGNALING	0.049512	4.8e-07
EP300	HALLMARK_INFLAMMATORY_RESPONSE	0.0480217	0.674291	ACC		EP300	HALLMARK_INFLAMMATORY_RESPONSE	0.147917	1.33e-51
EP300	HALLMARK_INTERFERON_ALPHA_RESPONSE	-0.296872	0.00788911	ACC		EP300	HALLMARK_INTERFERON_ALPHA_RESPONSE	-0.00913237	0.353431
EP300	HALLMARK_INTERFERON_GAMMA_RESPONSE	-0.222854	0.04837	ACC		EP300	HALLMARK_INTERFERON_GAMMA_RESPONSE	0.0487983	7e-07
EP300	HALLMARK_KRAS_SIGNALING_DN	0.00403107	0.971874	ACC		EP300	HALLMARK_KRAS_SIGNALING_DN	0.115294	6.72e-32
EP300	HALLMARK_KRAS_SIGNALING_UP	-0.0374728	0.743009	ACC		EP300	HALLMARK_KRAS_SIGNALING_UP	0.0967335	6.71e-23
EP300	HALLMARK_MITOTIC_SPINDLE	0.456917	2.30784e-05	ACC		EP300	HALLMARK_MITOTIC_SPINDLE	0.416244	0
EP300	HALLMARK_MTORC1_SIGNALING	-0.0691556	0.544783	ACC		EP300	HALLMARK_MTORC1_SIGNALING	0.0136468	0.16553
EP300	HALLMARK_MYC_TARGETS_V1	0.0957075	0.401449	ACC		EP300	HALLMARK_MYC_TARGETS_V1	0.199685	2.3e-93
EP300	HALLMARK_MYC_TARGETS_V2	-0.165703	0.144444	ACC		EP300	HALLMARK_MYC_TARGETS_V2	-0.121329	3.62e-35
EP300	HALLMARK_MYOGENESIS	-0.117271	0.303351	ACC		EP300	HALLMARK_MYOGENESIS	-0.138212	3.23e-45
EP300	HALLMARK_NOTCH_SIGNALING	-0.0478142	0.67562	ACC		EP300	HALLMARK_NOTCH_SIGNALING	0.178813	6.07e-75
EP300	HALLMARK_OXIDATIVE_PHOSPHORYLATION	-0.0957075	0.401449	ACC		EP300	HALLMARK_OXIDATIVE_PHOSPHORYLATION	-0.328721	9.81e-259
EP300	HALLMARK_P53_PATHWAY	-0.273264	0.0148226	ACC		EP300	HALLMARK_P53_PATHWAY	-0.136305	5.14e-44
EP300	HALLMARK_PANCREAS_BETA_CELLS	0.0764069	0.503321	ACC		EP300	HALLMARK_PANCREAS_BETA_CELLS	-0.070502	7.36e-13
EP300	HALLMARK_PEROXISOME	0.0786816	0.490659	ACC		EP300	HALLMARK_PEROXISOME	-0.266302	3.56e-167
EP300	HALLMARK_PI3K_AKT_MTOR_SIGNALING	0.00428114	0.97013	ACC		EP300	HALLMARK_PI3K_AKT_MTOR_SIGNALING	0.101455	4.87e-25
EP300	HALLMARK_PROTEIN_SECRETION	0.277996	0.0131159	ACC		EP300	HALLMARK_PROTEIN_SECRETION	0.322957	2.64e-249
EP300	HALLMARK_REACTIVE_OXYGEN_SPECIES_PATHWAY	-0.44254	4.43335e-05	ACC		EP300	HALLMARK_REACTIVE_OXYGEN_SPECIES_PATHWAY	-0.284358	2.51e-191
EP300	HALLMARK_SPERMATOGENESIS	-0.0682283	0.550202	ACC		EP300	HALLMARK_SPERMATOGENESIS	0.166915	2.09e-65
EP300	HALLMARK_TGF_BETA_SIGNALING	0.395146	0.000313359	ACC		EP300	HALLMARK_TGF_BETA_SIGNALING	0.324308	1.7e-251
EP300	HALLMARK_TNFA_SIGNALING_VIA_NFKB	-0.019206	0.866582	ACC		EP300	HALLMARK_TNFA_SIGNALING_VIA_NFKB	0.0716971	3e-13
EP300	HALLMARK_UNFOLDED_PROTEIN_RESPONSE	0.178916	0.114645	ACC		EP300	HALLMARK_UNFOLDED_PROTEIN_RESPONSE	-0.0492416	5.54e-07
EP300	HALLMARK_UV_RESPONSE_DN	0.227947	0.043339	ACC		EP300	HALLMARK_UV_RESPONSE_DN	0.325266	4.67e-253
EP300	HALLMARK_UV_RESPONSE_UP	-0.184909	0.102803	ACC		EP300	HALLMARK_UV_RESPONSE_UP	-0.354965	2.49e-304
EP300	HALLMARK_WNT_BETA_CATENIN_SIGNALING	0.107118	0.347416	ACC		EP300	HALLMARK_WNT_BETA_CATENIN_SIGNALING	0.0910538	1.84e-20
EP300	HALLMARK_XENOBIOTIC_METABOLISM	-0.0744919	0.514109	ACC		EP300	HALLMARK_XENOBIOTIC_METABOLISM	-0.318463	4.28e-242
HAT1	HALLMARK_ADIPOGENESIS	-0.354982	0.00132693	ACC		HAT1	HALLMARK_ADIPOGENESIS	-0.376313	0
HAT1	HALLMARK_ALLOGRAFT_REJECTION	-0.21504	0.0570165	ACC		HAT1	HALLMARK_ALLOGRAFT_REJECTION	0.173266	2.07e-70
HAT1	HALLMARK_ANDROGEN_RESPONSE	-0.18466	0.103276	ACC		HAT1	HALLMARK_ANDROGEN_RESPONSE	0.0583737	2.91e-09
HAT1	HALLMARK_ANGIOGENESIS	0.0428543	0.707661	ACC		HAT1	HALLMARK_ANGIOGENESIS	-0.170233	5.37e-68
HAT1	HALLMARK_APICAL_JUNCTION	-0.0241678	0.832564	ACC		HAT1	HALLMARK_APICAL_JUNCTION	-0.0383745	9.59e-05
HAT1	HALLMARK_APICAL_SURFACE	0.139391	0.220509	ACC		HAT1	HALLMARK_APICAL_SURFACE	0.122014	1.5e-35
HAT1	HALLMARK_APOPTOSIS	-0.256338	0.022589	ACC		HAT1	HALLMARK_APOPTOSIS	0.0446524	5.64e-06
HAT1	HALLMARK_BILE_ACID_METABOLISM	-0.0653189	0.567373	ACC		HAT1	HALLMARK_BILE_ACID_METABOLISM	-0.305984	1.02e-222
HAT1	HALLMARK_CHOLESTEROL_HOMEOSTASIS	-0.0688446	0.546597	ACC		HAT1	HALLMARK_CHOLESTEROL_HOMEOSTASIS	-0.276345	2.21e-180
HAT1	HALLMARK_COAGULATION	0.277394	0.0133233	ACC		HAT1	HALLMARK_COAGULATION	-0.306082	7.24e-223
HAT1	HALLMARK_COMPLEMENT	-0.183609	0.105287	ACC		HAT1	HALLMARK_COMPLEMENT	-0.0829667	3.05e-17
HAT1	HALLMARK_DNA_REPAIR	-0.0410489	0.719455	ACC		HAT1	HALLMARK_DNA_REPAIR	-0.0732232	9.32e-14
HAT1	HALLMARK_E2F_TARGETS	0.510677	1.52152e-06	ACC		HAT1	HALLMARK_E2F_TARGETS	0.438297	0
HAT1	HALLMARK_EPITHELIAL_MESENCHYMAL_TRANSITION	0.165422	0.145136	ACC		HAT1	HALLMARK_EPITHELIAL_MESENCHYMAL_TRANSITION	0.124617	5.08e-37
HAT1	HALLMARK_ESTROGEN_RESPONSE_EARLY	0.27599	0.0138174	ACC		HAT1	HALLMARK_ESTROGEN_RESPONSE_EARLY	0.15435	4.41e-56
HAT1	HALLMARK_ESTROGEN_RESPONSE_LATE	0.253813	0.024003	ACC		HAT1	HALLMARK_ESTROGEN_RESPONSE_LATE	0.229716	9.66e-124
HAT1	HALLMARK_FATTY_ACID_METABOLISM	-0.274818	0.0142423	ACC		HAT1	HALLMARK_FATTY_ACID_METABOLISM	-0.35976	3.8228903783259e-313
HAT1	HALLMARK_G2M_CHECKPOINT	0.535819	3.60653e-07	ACC		HAT1	HALLMARK_G2M_CHECKPOINT	0.46374	0
HAT1	HALLMARK_GLYCOLYSIS	-0.122367	0.282675	ACC		HAT1	HALLMARK_GLYCOLYSIS	-0.0896903	6.74e-20
HAT1	HALLMARK_HEDGEHOG_SIGNALING	0.0728524	0.523439	ACC		HAT1	HALLMARK_HEDGEHOG_SIGNALING	-0.142942	2.84e-48
HAT1	HALLMARK_HEME_METABOLISM	-0.117151	0.303849	ACC		HAT1	HALLMARK_HEME_METABOLISM	-0.170935	1.5e-68
HAT1	HALLMARK_HYPOXIA	-0.132155	0.245643	ACC		HAT1	HALLMARK_HYPOXIA	-0.233732	3.7e-128
HAT1	HALLMARK_IL2_STAT5_SIGNALING	-0.146294	0.198269	ACC		HAT1	HALLMARK_IL2_STAT5_SIGNALING	0.0614487	4.11e-10
HAT1	HALLMARK_IL6_JAK_STAT3_SIGNALING	-0.00300262	0.979048	ACC		HAT1	HALLMARK_IL6_JAK_STAT3_SIGNALING	0.133531	2.69e-42
HAT1	HALLMARK_INFLAMMATORY_RESPONSE	0.157861	0.164692	ACC		HAT1	HALLMARK_INFLAMMATORY_RESPONSE	0.243958	8.62e-140
HAT1	HALLMARK_INTERFERON_ALPHA_RESPONSE	-0.174455	0.124123	ACC		HAT1	HALLMARK_INTERFERON_ALPHA_RESPONSE	0.103278	6.83e-26
HAT1	HALLMARK_INTERFERON_GAMMA_RESPONSE	-0.170068	0.134018	ACC		HAT1	HALLMARK_INTERFERON_GAMMA_RESPONSE	0.137754	6.3e-45
HAT1	HALLMARK_KRAS_SIGNALING_DN	-0.057772	0.613049	ACC		HAT1	HALLMARK_KRAS_SIGNALING_DN	0.266021	8.17e-167
HAT1	HALLMARK_KRAS_SIGNALING_UP	-0.22954	0.0418573	ACC		HAT1	HALLMARK_KRAS_SIGNALING_UP	-0.00308144	0.754201
HAT1	HALLMARK_MITOTIC_SPINDLE	0.441979	4.54506e-05	ACC		HAT1	HALLMARK_MITOTIC_SPINDLE	0.323386	5.34e-250
HAT1	HALLMARK_MTORC1_SIGNALING	0.330582	0.00292433	ACC		HAT1	HALLMARK_MTORC1_SIGNALING	0.289056	6.49e-198
HAT1	HALLMARK_MYC_TARGETS_V1	0.617206	1.38019e-09	ACC		HAT1	HALLMARK_MYC_TARGETS_V1	0.372346	0
HAT1	HALLMARK_MYC_TARGETS_V2	0.240858	0.0324959	ACC		HAT1	HALLMARK_MYC_TARGETS_V2	0.170669	2.43e-68
HAT1	HALLMARK_MYOGENESIS	0.0954919	0.402515	ACC		HAT1	HALLMARK_MYOGENESIS	-0.108988	1.16e-28
HAT1	HALLMARK_NOTCH_SIGNALING	-0.177102	0.11843	ACC		HAT1	HALLMARK_NOTCH_SIGNALING	-0.165049	5.66e-64
HAT1	HALLMARK_OXIDATIVE_PHOSPHORYLATION	-0.617206	1.38019e-09	ACC		HAT1	HALLMARK_OXIDATIVE_PHOSPHORYLATION	-0.285262	1.39e-192
HAT1	HALLMARK_P53_PATHWAY	-0.422123	0.000106687	ACC		HAT1	HALLMARK_P53_PATHWAY	-0.100948	8.36e-25
HAT1	HALLMARK_PANCREAS_BETA_CELLS	0.0493668	0.665704	ACC		HAT1	HALLMARK_PANCREAS_BETA_CELLS	-0.223713	2.7e-117
HAT1	HALLMARK_PEROXISOME	-0.132616	0.243985	ACC		HAT1	HALLMARK_PEROXISOME	-0.321813	1.85e-247
HAT1	HALLMARK_PI3K_AKT_MTOR_SIGNALING	-0.229829	0.0415932	ACC		HAT1	HALLMARK_PI3K_AKT_MTOR_SIGNALING	0.0417512	2.19e-05
HAT1	HALLMARK_PROTEIN_SECRETION	-0.276373	0.0136812	ACC		HAT1	HALLMARK_PROTEIN_SECRETION	-0.0359883	0.000254247
HAT1	HALLMARK_REACTIVE_OXYGEN_SPECIES_PATHWAY	-0.607568	2.89861e-09	ACC		HAT1	HALLMARK_REACTIVE_OXYGEN_SPECIES_PATHWAY	-0.384057	0
HAT1	HALLMARK_SPERMATOGENESIS	0.080822	0.478901	ACC		HAT1	HALLMARK_SPERMATOGENESIS	0.240049	2.8e-135
HAT1	HALLMARK_TGF_BETA_SIGNALING	-0.0540945	0.635867	ACC		HAT1	HALLMARK_TGF_BETA_SIGNALING	-0.0920276	7.2e-21
HAT1	HALLMARK_TNFA_SIGNALING_VIA_NFKB	0.0847002	0.457986	ACC		HAT1	HALLMARK_TNFA_SIGNALING_VIA_NFKB	0.0898538	5.77e-20
HAT1	HALLMARK_UNFOLDED_PROTEIN_RESPONSE	0.0574435	0.615072	ACC		HAT1	HALLMARK_UNFOLDED_PROTEIN_RESPONSE	-0.01169	0.234891
HAT1	HALLMARK_UV_RESPONSE_DN	-0.11864	0.297705	ACC		HAT1	HALLMARK_UV_RESPONSE_DN	-0.0530999	6.69e-08
HAT1	HALLMARK_UV_RESPONSE_UP	-0.126392	0.26702	ACC		HAT1	HALLMARK_UV_RESPONSE_UP	-0.199346	4.78e-93
HAT1	HALLMARK_WNT_BETA_CATENIN_SIGNALING	0.0337269	0.767935	ACC		HAT1	HALLMARK_WNT_BETA_CATENIN_SIGNALING	-0.073306	8.74e-14
HAT1	HALLMARK_XENOBIOTIC_METABOLISM	-0.0558474	0.624946	ACC		HAT1	HALLMARK_XENOBIOTIC_METABOLISM	-0.340498	1.19e-278
HDAC1	HALLMARK_ADIPOGENESIS	-0.243129	0.0308472	ACC		HDAC1	HALLMARK_ADIPOGENESIS	-0.392388	0
HDAC1	HALLMARK_ALLOGRAFT_REJECTION	-0.0331146	0.772032	ACC		HDAC1	HALLMARK_ALLOGRAFT_REJECTION	0.155657	5.12e-57
HDAC1	HALLMARK_ANDROGEN_RESPONSE	-0.144943	0.202491	ACC		HDAC1	HALLMARK_ANDROGEN_RESPONSE	-0.00832862	0.397395
HDAC1	HALLMARK_ANGIOGENESIS	-0.0646627	0.571281	ACC		HDAC1	HALLMARK_ANGIOGENESIS	-0.126611	3.61e-38
HDAC1	HALLMARK_APICAL_JUNCTION	0.0369702	0.746338	ACC		HDAC1	HALLMARK_APICAL_JUNCTION	-0.156205	2.07e-57
HDAC1	HALLMARK_APICAL_SURFACE	-0.0271971	0.81194	ACC		HDAC1	HALLMARK_APICAL_SURFACE	0.0740193	5.02e-14
HDAC1	HALLMARK_APOPTOSIS	-0.137064	0.228387	ACC		HDAC1	HALLMARK_APOPTOSIS	0.245424	1.66e-141
HDAC1	HALLMARK_BILE_ACID_METABOLISM	-0.123393	0.278629	ACC		HDAC1	HALLMARK_BILE_ACID_METABOLISM	-0.270172	3.38e-172
HDAC1	HALLMARK_CHOLESTEROL_HOMEOSTASIS	0.0236608	0.836027	ACC		HDAC1	HALLMARK_CHOLESTEROL_HOMEOSTASIS	-0.0852592	3.99e-18
HDAC1	HALLMARK_COAGULATION	0.0370134	0.746052	ACC		HDAC1	HALLMARK_COAGULATION	-0.127571	9.97e-39
HDAC1	HALLMARK_COMPLEMENT	0.0254812	0.823607	ACC		HDAC1	HALLMARK_COMPLEMENT	-0.149578	9.69e-53
HDAC1	HALLMARK_DNA_REPAIR	0.141545	0.213388	ACC		HDAC1	HALLMARK_DNA_REPAIR	-0.057652	4.55e-09
HDAC1	HALLMARK_E2F_TARGETS	0.39863	0.000274038	ACC		HDAC1	HALLMARK_E2F_TARGETS	0.337659	9.07e-274
HDAC1	HALLMARK_EPITHELIAL_MESENCHYMAL_TRANSITION	-0.099226	0.384283	ACC		HDAC1	HALLMARK_EPITHELIAL_MESENCHYMAL_TRANSITION	0.0272982	0.00553246
HDAC1	HALLMARK_ESTROGEN_RESPONSE_EARLY	0.1779	0.116753	ACC		HDAC1	HALLMARK_ESTROGEN_RESPONSE_EARLY	0.194032	3.69e-88
HDAC1	HALLMARK_ESTROGEN_RESPONSE_LATE	0.133956	0.239209	ACC		HDAC1	HALLMARK_ESTROGEN_RESPONSE_LATE	0.427345	0
HDAC1	HALLMARK_FATTY_ACID_METABOLISM	-0.118036	0.300187	ACC		HDAC1	HALLMARK_FATTY_ACID_METABOLISM	-0.182139	9.83e-78
HDAC1	HALLMARK_G2M_CHECKPOINT	0.407529	0.000193268	ACC		HDAC1	HALLMARK_G2M_CHECKPOINT	0.360541	1.35747635567492e-314
HDAC1	HALLMARK_GLYCOLYSIS	-0.0323594	0.777095	ACC		HDAC1	HALLMARK_GLYCOLYSIS	0.258487	2.75e-157
HDAC1	HALLMARK_HEDGEHOG_SIGNALING	-0.0834619	0.464609	ACC		HDAC1	HALLMARK_HEDGEHOG_SIGNALING	-0.46208	0
HDAC1	HALLMARK_HEME_METABOLISM	-0.154172	0.174911	ACC		HDAC1	HALLMARK_HEME_METABOLISM	-0.33951	6.05e-277
HDAC1	HALLMARK_HYPOXIA	-0.200388	0.0766093	ACC		HDAC1	HALLMARK_HYPOXIA	-0.261222	1.04e-160
HDAC1	HALLMARK_IL2_STAT5_SIGNALING	0.08551	0.453683	ACC		HDAC1	HALLMARK_IL2_STAT5_SIGNALING	0.0971474	4.4e-23
HDAC1	HALLMARK_IL6_JAK_STAT3_SIGNALING	-0.0432179	0.705295	ACC		HDAC1	HALLMARK_IL6_JAK_STAT3_SIGNALING	0.184298	1.42e-79
HDAC1	HALLMARK_INFLAMMATORY_RESPONSE	0.00515206	0.964057	ACC		HDAC1	HALLMARK_INFLAMMATORY_RESPONSE	0.152727	6.21e-55
HDAC1	HALLMARK_INTERFERON_ALPHA_RESPONSE	-0.0920468	0.419779	ACC		HDAC1	HALLMARK_INTERFERON_ALPHA_RESPONSE	0.145481	5.87e-50
HDAC1	HALLMARK_INTERFERON_GAMMA_RESPONSE	-0.0168533	0.882802	ACC		HDAC1	HALLMARK_INTERFERON_GAMMA_RESPONSE	0.113735	4.41e-31
HDAC1	HALLMARK_KRAS_SIGNALING_DN	0.0651986	0.568089	ACC		HDAC1	HALLMARK_KRAS_SIGNALING_DN	0.231841	4.56e-126
HDAC1	HALLMARK_KRAS_SIGNALING_UP	-0.0928885	0.415522	ACC		HDAC1	HALLMARK_KRAS_SIGNALING_UP	-0.0841246	1.1e-17
HDAC1	HALLMARK_MITOTIC_SPINDLE	0.333318	0.00268464	ACC		HDAC1	HALLMARK_MITOTIC_SPINDLE	0.0748856	2.54e-14
HDAC1	HALLMARK_MTORC1_SIGNALING	0.191557	0.0908061	ACC		HDAC1	HALLMARK_MTORC1_SIGNALING	0.131337	5.79e-41
HDAC1	HALLMARK_MYC_TARGETS_V1	0.19665	0.0823863	ACC		HDAC1	HALLMARK_MYC_TARGETS_V1	0.366026	0
HDAC1	HALLMARK_MYC_TARGETS_V2	0.216181	0.0556803	ACC		HDAC1	HALLMARK_MYC_TARGETS_V2	0.291823	7.45e-202
HDAC1	HALLMARK_MYOGENESIS	0.192907	0.088511	ACC		HDAC1	HALLMARK_MYOGENESIS	-0.244812	8.67e-141
HDAC1	HALLMARK_NOTCH_SIGNALING	-0.0934874	0.412509	ACC		HDAC1	HALLMARK_NOTCH_SIGNALING	-0.0606973	6.7e-10
HDAC1	HALLMARK_OXIDATIVE_PHOSPHORYLATION	-0.19665	0.0823863	ACC		HDAC1	HALLMARK_OXIDATIVE_PHOSPHORYLATION	-0.204759	3.58e-98
HDAC1	HALLMARK_P53_PATHWAY	-0.205137	0.0697426	ACC		HDAC1	HALLMARK_P53_PATHWAY	0.232947	2.74e-127
HDAC1	HALLMARK_PANCREAS_BETA_CELLS	-0.036511	0.749385	ACC		HDAC1	HALLMARK_PANCREAS_BETA_CELLS	-0.176767	2.97e-73
HDAC1	HALLMARK_PEROXISOME	-0.191558	0.0908057	ACC		HDAC1	HALLMARK_PEROXISOME	-0.176298	7.19e-73
HDAC1	HALLMARK_PI3K_AKT_MTOR_SIGNALING	0.0695176	0.542674	ACC		HDAC1	HALLMARK_PI3K_AKT_MTOR_SIGNALING	-0.0512092	1.92e-07
HDAC1	HALLMARK_PROTEIN_SECRETION	-0.0964507	0.397786	ACC		HDAC1	HALLMARK_PROTEIN_SECRETION	-0.22745	2.76e-121
HDAC1	HALLMARK_REACTIVE_OXYGEN_SPECIES_PATHWAY	-0.345129	0.00183951	ACC		HDAC1	HALLMARK_REACTIVE_OXYGEN_SPECIES_PATHWAY	-0.193267	1.81e-87
HDAC1	HALLMARK_SPERMATOGENESIS	0.142082	0.211639	ACC		HDAC1	HALLMARK_SPERMATOGENESIS	0.125846	1e-37
HDAC1	HALLMARK_TGF_BETA_SIGNALING	-0.120993	0.288157	ACC		HDAC1	HALLMARK_TGF_BETA_SIGNALING	-0.0921321	6.51e-21
HDAC1	HALLMARK_TNFA_SIGNALING_VIA_NFKB	-0.0335338	0.769227	ACC		HDAC1	HALLMARK_TNFA_SIGNALING_VIA_NFKB	0.179054	3.83e-75
HDAC1	HALLMARK_UNFOLDED_PROTEIN_RESPONSE	-0.117211	0.303601	ACC		HDAC1	HALLMARK_UNFOLDED_PROTEIN_RESPONSE	-0.10433	2.16e-26
HDAC1	HALLMARK_UV_RESPONSE_DN	-0.229645	0.0417617	ACC		HDAC1	HALLMARK_UV_RESPONSE_DN	-0.330758	4.07e-262
HDAC1	HALLMARK_UV_RESPONSE_UP	-0.0431683	0.705617	ACC		HDAC1	HALLMARK_UV_RESPONSE_UP	-0.291372	3.29e-201
HDAC1	HALLMARK_WNT_BETA_CATENIN_SIGNALING	-0.0248409	0.827971	ACC		HDAC1	HALLMARK_WNT_BETA_CATENIN_SIGNALING	-0.0266075	0.00684983
HDAC1	HALLMARK_XENOBIOTIC_METABOLISM	-0.057536	0.614502	ACC		HDAC1	HALLMARK_XENOBIOTIC_METABOLISM	-0.217732	4.63e-111
HDAC10	HALLMARK_ADIPOGENESIS	-0.412687	0.000157147	ACC		HDAC10	HALLMARK_ADIPOGENESIS	-0.0880259	3.2e-19
HDAC10	HALLMARK_ALLOGRAFT_REJECTION	0.145981	0.199242	ACC		HDAC10	HALLMARK_ALLOGRAFT_REJECTION	0.185671	9.33e-81
HDAC10	HALLMARK_ANDROGEN_RESPONSE	-0.525878	6.4612e-07	ACC		HDAC10	HALLMARK_ANDROGEN_RESPONSE	-0.286222	6.32e-194
HDAC10	HALLMARK_ANGIOGENESIS	0.0212741	0.85237	ACC		HDAC10	HALLMARK_ANGIOGENESIS	-0.12478	4.1e-37
HDAC10	HALLMARK_APICAL_JUNCTION	0.121221	0.287242	ACC		HDAC10	HALLMARK_APICAL_JUNCTION	-0.0651869	3.34e-11
HDAC10	HALLMARK_APICAL_SURFACE	0.200151	0.076966	ACC		HDAC10	HALLMARK_APICAL_SURFACE	0.0258488	0.0086161
HDAC10	HALLMARK_APOPTOSIS	0.0292851	0.797798	ACC		HDAC10	HALLMARK_APOPTOSIS	-0.0589258	2.06e-09
HDAC10	HALLMARK_BILE_ACID_METABOLISM	-0.369598	0.000801627	ACC		HDAC10	HALLMARK_BILE_ACID_METABOLISM	0.0186741	0.0577446
HDAC10	HALLMARK_CHOLESTEROL_HOMEOSTASIS	-0.156023	0.169726	ACC		HDAC10	HALLMARK_CHOLESTEROL_HOMEOSTASIS	0.0111096	0.25895
HDAC10	HALLMARK_COAGULATION	0.0613254	0.591344	ACC		HDAC10	HALLMARK_COAGULATION	0.0400645	4.65e-05
HDAC10	HALLMARK_COMPLEMENT	0.0409426	0.720152	ACC		HDAC10	HALLMARK_COMPLEMENT	0.0288362	0.00338261
HDAC10	HALLMARK_DNA_REPAIR	0.355548	0.00130187	ACC		HDAC10	HALLMARK_DNA_REPAIR	0.295015	1.87e-206
HDAC10	HALLMARK_E2F_TARGETS	0.234603	0.0374243	ACC		HDAC10	HALLMARK_E2F_TARGETS	0.157689	1.74e-58
HDAC10	HALLMARK_EPITHELIAL_MESENCHYMAL_TRANSITION	0.220326	0.0510407	ACC		HDAC10	HALLMARK_EPITHELIAL_MESENCHYMAL_TRANSITION	-0.279703	6.34e-185
HDAC10	HALLMARK_ESTROGEN_RESPONSE_EARLY	-0.00689836	0.951887	ACC		HDAC10	HALLMARK_ESTROGEN_RESPONSE_EARLY	-0.188021	8.4e-83
HDAC10	HALLMARK_ESTROGEN_RESPONSE_LATE	0.000589875	0.995883	ACC		HDAC10	HALLMARK_ESTROGEN_RESPONSE_LATE	-0.0389023	7.67e-05
HDAC10	HALLMARK_FATTY_ACID_METABOLISM	-0.359219	0.00114933	ACC		HDAC10	HALLMARK_FATTY_ACID_METABOLISM	0.11004	3.44e-29
HDAC10	HALLMARK_G2M_CHECKPOINT	0.277082	0.0134317	ACC		HDAC10	HALLMARK_G2M_CHECKPOINT	0.125793	1.07e-37
HDAC10	HALLMARK_GLYCOLYSIS	-0.0139073	0.903179	ACC		HDAC10	HALLMARK_GLYCOLYSIS	0.102041	2.6e-25
HDAC10	HALLMARK_HEDGEHOG_SIGNALING	0.0588859	0.606207	ACC		HDAC10	HALLMARK_HEDGEHOG_SIGNALING	-0.0976098	2.74e-23
HDAC10	HALLMARK_HEME_METABOLISM	-0.214097	0.0581408	ACC		HDAC10	HALLMARK_HEME_METABOLISM	0.114016	3.15e-31
HDAC10	HALLMARK_HYPOXIA	-0.00417411	0.970876	ACC		HDAC10	HALLMARK_HYPOXIA	-0.110424	2.2e-29
HDAC10	HALLMARK_IL2_STAT5_SIGNALING	0.0352339	0.757877	ACC		HDAC10	HALLMARK_IL2_STAT5_SIGNALING	0.0441916	7.04e-06
HDAC10	HALLMARK_IL6_JAK_STAT3_SIGNALING	0.187229	0.098484	ACC		HDAC10	HALLMARK_IL6_JAK_STAT3_SIGNALING	0.117337	5.49e-33
HDAC10	HALLMARK_INFLAMMATORY_RESPONSE	0.226881	0.0443547	ACC		HDAC10	HALLMARK_INFLAMMATORY_RESPONSE	0.00676141	0.492063
HDAC10	HALLMARK_INTERFERON_ALPHA_RESPONSE	-0.0842285	0.460503	ACC		HDAC10	HALLMARK_INTERFERON_ALPHA_RESPONSE	0.0433135	1.07e-05
HDAC10	HALLMARK_INTERFERON_GAMMA_RESPONSE	0.00436945	0.969514	ACC		HDAC10	HALLMARK_INTERFERON_GAMMA_RESPONSE	0.0556406	1.53e-08
HDAC10	HALLMARK_KRAS_SIGNALING_DN	0.339073	0.00223707	ACC		HDAC10	HALLMARK_KRAS_SIGNALING_DN	0.0235536	0.016684
HDAC10	HALLMARK_KRAS_SIGNALING_UP	-0.249442	0.0266285	ACC		HDAC10	HALLMARK_KRAS_SIGNALING_UP	-0.147423	2.88e-51
HDAC10	HALLMARK_MITOTIC_SPINDLE	0.146743	0.196881	ACC		HDAC10	HALLMARK_MITOTIC_SPINDLE	0.0268607	0.00633726
HDAC10	HALLMARK_MTORC1_SIGNALING	0.170261	0.133571	ACC		HDAC10	HALLMARK_MTORC1_SIGNALING	-0.0997784	2.88e-24
HDAC10	HALLMARK_MYC_TARGETS_V1	0.37701	0.000615178	ACC		HDAC10	HALLMARK_MYC_TARGETS_V1	0.103114	8.16e-26
HDAC10	HALLMARK_MYC_TARGETS_V2	0.271783	0.0153949	ACC		HDAC10	HALLMARK_MYC_TARGETS_V2	0.29503	1.78e-206
HDAC10	HALLMARK_MYOGENESIS	0.246405	0.0285927	ACC		HDAC10	HALLMARK_MYOGENESIS	-0.0408093	3.35e-05
HDAC10	HALLMARK_NOTCH_SIGNALING	-0.0413159	0.717707	ACC		HDAC10	HALLMARK_NOTCH_SIGNALING	-0.0953505	2.72e-22
HDAC10	HALLMARK_OXIDATIVE_PHOSPHORYLATION	-0.37701	0.000615178	ACC		HDAC10	HALLMARK_OXIDATIVE_PHOSPHORYLATION	0.0335643	0.000646269
HDAC10	HALLMARK_P53_PATHWAY	-0.221009	0.0503079	ACC		HDAC10	HALLMARK_P53_PATHWAY	0.137169	1.48e-44
HDAC10	HALLMARK_PANCREAS_BETA_CELLS	-0.328833	0.0030874	ACC		HDAC10	HALLMARK_PANCREAS_BETA_CELLS	-0.000822599	0.933387
HDAC10	HALLMARK_PEROXISOME	-0.170925	0.13204	ACC		HDAC10	HALLMARK_PEROXISOME	0.10103	7.66e-25
HDAC10	HALLMARK_PI3K_AKT_MTOR_SIGNALING	-0.042522	0.709827	ACC		HDAC10	HALLMARK_PI3K_AKT_MTOR_SIGNALING	0.0888143	1.53e-19
HDAC10	HALLMARK_PROTEIN_SECRETION	-0.425285	9.34597e-05	ACC		HDAC10	HALLMARK_PROTEIN_SECRETION	-0.367311	0
HDAC10	HALLMARK_REACTIVE_OXYGEN_SPECIES_PATHWAY	-0.240383	0.0328499	ACC		HDAC10	HALLMARK_REACTIVE_OXYGEN_SPECIES_PATHWAY	0.204795	3.31e-98
HDAC10	HALLMARK_SPERMATOGENESIS	0.0607967	0.594551	ACC		HDAC10	HALLMARK_SPERMATOGENESIS	0.15725	3.63e-58
HDAC10	HALLMARK_TGF_BETA_SIGNALING	-0.0946079	0.406905	ACC		HDAC10	HALLMARK_TGF_BETA_SIGNALING	-0.295319	6.77e-207
HDAC10	HALLMARK_TNFA_SIGNALING_VIA_NFKB	0.209515	0.06386	ACC		HDAC10	HALLMARK_TNFA_SIGNALING_VIA_NFKB	-0.0167012	0.0896748
HDAC10	HALLMARK_UNFOLDED_PROTEIN_RESPONSE	-0.238764	0.0340817	ACC		HDAC10	HALLMARK_UNFOLDED_PROTEIN_RESPONSE	-0.036415	0.000214461
HDAC10	HALLMARK_UV_RESPONSE_DN	-0.321692	0.00384076	ACC		HDAC10	HALLMARK_UV_RESPONSE_DN	-0.40519	0
HDAC10	HALLMARK_UV_RESPONSE_UP	0.0745311	0.513887	ACC		HDAC10	HALLMARK_UV_RESPONSE_UP	0.154377	4.21e-56
HDAC10	HALLMARK_WNT_BETA_CATENIN_SIGNALING	0.124128	0.275753	ACC		HDAC10	HALLMARK_WNT_BETA_CATENIN_SIGNALING	0.126674	3.32e-38
HDAC10	HALLMARK_XENOBIOTIC_METABOLISM	-0.21903	0.0524566	ACC		HDAC10	HALLMARK_XENOBIOTIC_METABOLISM	0.0923591	5.22e-21
HDAC11	HALLMARK_ADIPOGENESIS	0.35388	0.00137701	ACC		HDAC11	HALLMARK_ADIPOGENESIS	0.401118	0
HDAC11	HALLMARK_ALLOGRAFT_REJECTION	-0.0917285	0.421395	ACC		HDAC11	HALLMARK_ALLOGRAFT_REJECTION	-0.400452	0
HDAC11	HALLMARK_ANDROGEN_RESPONSE	0.171215	0.131375	ACC		HDAC11	HALLMARK_ANDROGEN_RESPONSE	0.158613	3.68e-59
HDAC11	HALLMARK_ANGIOGENESIS	-0.191274	0.0912943	ACC		HDAC11	HALLMARK_ANGIOGENESIS	-0.0885358	1.99e-19
HDAC11	HALLMARK_APICAL_JUNCTION	-0.029394	0.797063	ACC		HDAC11	HALLMARK_APICAL_JUNCTION	0.29962	3.39e-213
HDAC11	HALLMARK_APICAL_SURFACE	0.214047	0.0582002	ACC		HDAC11	HALLMARK_APICAL_SURFACE	0.0877815	4.01e-19
HDAC11	HALLMARK_APOPTOSIS	0.0103008	0.928209	ACC		HDAC11	HALLMARK_APOPTOSIS	-0.145178	9.36e-50
HDAC11	HALLMARK_BILE_ACID_METABOLISM	0.0143075	0.900407	ACC		HDAC11	HALLMARK_BILE_ACID_METABOLISM	0.0282381	0.0041069
HDAC11	HALLMARK_CHOLESTEROL_HOMEOSTASIS	0.189144	0.0950267	ACC		HDAC11	HALLMARK_CHOLESTEROL_HOMEOSTASIS	0.256579	6.34e-155
HDAC11	HALLMARK_COAGULATION	-0.1395	0.220143	ACC		HDAC11	HALLMARK_COAGULATION	-0.0519949	1.25e-07
HDAC11	HALLMARK_COMPLEMENT	-0.143965	0.205585	ACC		HDAC11	HALLMARK_COMPLEMENT	-0.327695	4.85e-257
HDAC11	HALLMARK_DNA_REPAIR	0.101113	0.375262	ACC		HDAC11	HALLMARK_DNA_REPAIR	0.325772	6.94e-254
HDAC11	HALLMARK_E2F_TARGETS	-0.247957	0.0275742	ACC		HDAC11	HALLMARK_E2F_TARGETS	-0.264239	1.57e-164
HDAC11	HALLMARK_EPITHELIAL_MESENCHYMAL_TRANSITION	-0.248884	0.0269803	ACC		HDAC11	HALLMARK_EPITHELIAL_MESENCHYMAL_TRANSITION	-0.0858543	2.34e-18
HDAC11	HALLMARK_ESTROGEN_RESPONSE_EARLY	0.247655	0.0277702	ACC		HDAC11	HALLMARK_ESTROGEN_RESPONSE_EARLY	0.351603	3.07e-298
HDAC11	HALLMARK_ESTROGEN_RESPONSE_LATE	0.0716102	0.530563	ACC		HDAC11	HALLMARK_ESTROGEN_RESPONSE_LATE	0.227891	9.22e-122
HDAC11	HALLMARK_FATTY_ACID_METABOLISM	0.21631	0.0555317	ACC		HDAC11	HALLMARK_FATTY_ACID_METABOLISM	0.201704	2.92e-95
HDAC11	HALLMARK_G2M_CHECKPOINT	-0.174724	0.123535	ACC		HDAC11	HALLMARK_G2M_CHECKPOINT	-0.287098	3.74e-195
HDAC11	HALLMARK_GLYCOLYSIS	-0.190076	0.0933786	ACC		HDAC11	HALLMARK_GLYCOLYSIS	0.0839678	1.26e-17
HDAC11	HALLMARK_HEDGEHOG_SIGNALING	0.10856	0.340925	ACC		HDAC11	HALLMARK_HEDGEHOG_SIGNALING	0.288234	9.4e-197
HDAC11	HALLMARK_HEME_METABOLISM	0.106028	0.35237	ACC		HDAC11	HALLMARK_HEME_METABOLISM	0.19549	1.74e-89
HDAC11	HALLMARK_HYPOXIA	0.00574899	0.959896	ACC		HDAC11	HALLMARK_HYPOXIA	0.0510466	2.1e-07
HDAC11	HALLMARK_IL2_STAT5_SIGNALING	-0.117071	0.304183	ACC		HDAC11	HALLMARK_IL2_STAT5_SIGNALING	-0.279418	1.55e-184
HDAC11	HALLMARK_IL6_JAK_STAT3_SIGNALING	-0.130269	0.252505	ACC		HDAC11	HALLMARK_IL6_JAK_STAT3_SIGNALING	-0.462974	0
HDAC11	HALLMARK_INFLAMMATORY_RESPONSE	-0.130878	0.250277	ACC		HDAC11	HALLMARK_INFLAMMATORY_RESPONSE	-0.456646	0
HDAC11	HALLMARK_INTERFERON_ALPHA_RESPONSE	-0.0695313	0.542594	ACC		HDAC11	HALLMARK_INTERFERON_ALPHA_RESPONSE	-0.190118	1.19e-84
HDAC11	HALLMARK_INTERFERON_GAMMA_RESPONSE	-0.103181	0.365522	ACC		HDAC11	HALLMARK_INTERFERON_GAMMA_RESPONSE	-0.3386	2.22e-275
HDAC11	HALLMARK_KRAS_SIGNALING_DN	0.0914823	0.422648	ACC		HDAC11	HALLMARK_KRAS_SIGNALING_DN	-0.133603	2.43e-42
HDAC11	HALLMARK_KRAS_SIGNALING_UP	-0.175665	0.121496	ACC		HDAC11	HALLMARK_KRAS_SIGNALING_UP	-0.128252	3.98e-39
HDAC11	HALLMARK_MITOTIC_SPINDLE	0.063926	0.575682	ACC		HDAC11	HALLMARK_MITOTIC_SPINDLE	-0.096769	6.47e-23
HDAC11	HALLMARK_MTORC1_SIGNALING	-0.135086	0.235235	ACC		HDAC11	HALLMARK_MTORC1_SIGNALING	-0.116565	1.42e-32
HDAC11	HALLMARK_MYC_TARGETS_V1	-0.153407	0.177086	ACC		HDAC11	HALLMARK_MYC_TARGETS_V1	-0.131396	5.34e-41
HDAC11	HALLMARK_MYC_TARGETS_V2	-0.309937	0.00544136	ACC		HDAC11	HALLMARK_MYC_TARGETS_V2	-0.0236128	0.0164123
HDAC11	HALLMARK_MYOGENESIS	-0.0371904	0.744879	ACC		HDAC11	HALLMARK_MYOGENESIS	0.237411	2.8e-132
HDAC11	HALLMARK_NOTCH_SIGNALING	-0.0236662	0.83599	ACC		HDAC11	HALLMARK_NOTCH_SIGNALING	0.224151	9.26e-118
HDAC11	HALLMARK_OXIDATIVE_PHOSPHORYLATION	0.153407	0.177086	ACC		HDAC11	HALLMARK_OXIDATIVE_PHOSPHORYLATION	0.33318	3.59e-266
HDAC11	HALLMARK_P53_PATHWAY	0.157947	0.16446	ACC		HDAC11	HALLMARK_P53_PATHWAY	0.084399	8.62e-18
HDAC11	HALLMARK_PANCREAS_BETA_CELLS	-0.00895938	0.937538	ACC		HDAC11	HALLMARK_PANCREAS_BETA_CELLS	0.110328	2.46e-29
HDAC11	HALLMARK_PEROXISOME	0.227411	0.0438474	ACC		HDAC11	HALLMARK_PEROXISOME	0.30094	3.76e-215
HDAC11	HALLMARK_PI3K_AKT_MTOR_SIGNALING	0.205474	0.0692749	ACC		HDAC11	HALLMARK_PI3K_AKT_MTOR_SIGNALING	0.117275	5.93e-33
HDAC11	HALLMARK_PROTEIN_SECRETION	0.181895	0.108633	ACC		HDAC11	HALLMARK_PROTEIN_SECRETION	0.253024	1.42e-150
HDAC11	HALLMARK_REACTIVE_OXYGEN_SPECIES_PATHWAY	0.0468133	0.682042	ACC		HDAC11	HALLMARK_REACTIVE_OXYGEN_SPECIES_PATHWAY	0.130164	2.93e-40
HDAC11	HALLMARK_SPERMATOGENESIS	-0.164564	0.147264	ACC		HDAC11	HALLMARK_SPERMATOGENESIS	-0.193712	7.19e-88
HDAC11	HALLMARK_TGF_BETA_SIGNALING	0.303981	0.00645844	ACC		HDAC11	HALLMARK_TGF_BETA_SIGNALING	0.157606	2e-58
HDAC11	HALLMARK_TNFA_SIGNALING_VIA_NFKB	-0.0249153	0.827463	ACC		HDAC11	HALLMARK_TNFA_SIGNALING_VIA_NFKB	-0.345921	4.07e-288
HDAC11	HALLMARK_UNFOLDED_PROTEIN_RESPONSE	0.0841898	0.460709	ACC		HDAC11	HALLMARK_UNFOLDED_PROTEIN_RESPONSE	0.241301	1.03e-136
HDAC11	HALLMARK_UV_RESPONSE_DN	0.104021	0.361609	ACC		HDAC11	HALLMARK_UV_RESPONSE_DN	0.156656	9.77e-58
HDAC11	HALLMARK_UV_RESPONSE_UP	0.112851	0.322068	ACC		HDAC11	HALLMARK_UV_RESPONSE_UP	0.276658	8.39e-181
HDAC11	HALLMARK_WNT_BETA_CATENIN_SIGNALING	0.237131	0.0353626	ACC		HDAC11	HALLMARK_WNT_BETA_CATENIN_SIGNALING	0.185192	2.42e-80
HDAC11	HALLMARK_XENOBIOTIC_METABOLISM	0.117684	0.301639	ACC		HDAC11	HALLMARK_XENOBIOTIC_METABOLISM	0.0185984	0.0587655
HDAC2	HALLMARK_ADIPOGENESIS	-0.277	0.0134603	ACC		HDAC2	HALLMARK_ADIPOGENESIS	-0.432352	0
HDAC2	HALLMARK_ALLOGRAFT_REJECTION	-0.267943	0.016968	ACC		HDAC2	HALLMARK_ALLOGRAFT_REJECTION	0.0451583	4.41e-06
HDAC2	HALLMARK_ANDROGEN_RESPONSE	-0.0137766	0.904084	ACC		HDAC2	HALLMARK_ANDROGEN_RESPONSE	-0.0438491	8.29e-06
HDAC2	HALLMARK_ANGIOGENESIS	-0.0873744	0.443862	ACC		HDAC2	HALLMARK_ANGIOGENESIS	-0.130599	1.61e-40
HDAC2	HALLMARK_APICAL_JUNCTION	0.0136767	0.904777	ACC		HDAC2	HALLMARK_APICAL_JUNCTION	0.0400226	4.74e-05
HDAC2	HALLMARK_APICAL_SURFACE	0.180582	0.111252	ACC		HDAC2	HALLMARK_APICAL_SURFACE	0.153177	2.99e-55
HDAC2	HALLMARK_APOPTOSIS	-0.319312	0.004126	ACC		HDAC2	HALLMARK_APOPTOSIS	-0.0537992	4.49e-08
HDAC2	HALLMARK_BILE_ACID_METABOLISM	-0.030824	0.787417	ACC		HDAC2	HALLMARK_BILE_ACID_METABOLISM	-0.390718	0
HDAC2	HALLMARK_CHOLESTEROL_HOMEOSTASIS	0.0336652	0.768348	ACC		HDAC2	HALLMARK_CHOLESTEROL_HOMEOSTASIS	-0.195353	2.32e-89
HDAC2	HALLMARK_COAGULATION	0.273885	0.0145883	ACC		HDAC2	HALLMARK_COAGULATION	-0.342622	2.46e-282
HDAC2	HALLMARK_COMPLEMENT	-0.315797	0.00458171	ACC		HDAC2	HALLMARK_COMPLEMENT	-0.263049	5.1e-163
HDAC2	HALLMARK_DNA_REPAIR	-0.125561	0.270203	ACC		HDAC2	HALLMARK_DNA_REPAIR	0.0570162	6.71e-09
HDAC2	HALLMARK_E2F_TARGETS	0.406724	0.000199548	ACC		HDAC2	HALLMARK_E2F_TARGETS	0.545431	0
HDAC2	HALLMARK_EPITHELIAL_MESENCHYMAL_TRANSITION	0.112895	0.321874	ACC		HDAC2	HALLMARK_EPITHELIAL_MESENCHYMAL_TRANSITION	0.0921156	6.61e-21
HDAC2	HALLMARK_ESTROGEN_RESPONSE_EARLY	0.286536	0.0104637	ACC		HDAC2	HALLMARK_ESTROGEN_RESPONSE_EARLY	0.0546105	2.81e-08
HDAC2	HALLMARK_ESTROGEN_RESPONSE_LATE	0.213729	0.058584	ACC		HDAC2	HALLMARK_ESTROGEN_RESPONSE_LATE	0.234568	4.35e-129
HDAC2	HALLMARK_FATTY_ACID_METABOLISM	-0.19288	0.0885569	ACC		HDAC2	HALLMARK_FATTY_ACID_METABOLISM	-0.363916	6.5809544026054e-321
HDAC2	HALLMARK_G2M_CHECKPOINT	0.466654	1.45823e-05	ACC		HDAC2	HALLMARK_G2M_CHECKPOINT	0.575061	0
HDAC2	HALLMARK_GLYCOLYSIS	-0.0379224	0.740034	ACC		HDAC2	HALLMARK_GLYCOLYSIS	0.130121	3.11e-40
HDAC2	HALLMARK_HEDGEHOG_SIGNALING	0.157432	0.165856	ACC		HDAC2	HALLMARK_HEDGEHOG_SIGNALING	-0.0519729	1.26e-07
HDAC2	HALLMARK_HEME_METABOLISM	-0.0859156	0.451536	ACC		HDAC2	HALLMARK_HEME_METABOLISM	-0.168105	2.5e-66
HDAC2	HALLMARK_HYPOXIA	-0.00603357	0.957913	ACC		HDAC2	HALLMARK_HYPOXIA	-0.229364	2.34e-123
HDAC2	HALLMARK_IL2_STAT5_SIGNALING	-0.0869193	0.446248	ACC		HDAC2	HALLMARK_IL2_STAT5_SIGNALING	-0.0431708	1.14e-05
HDAC2	HALLMARK_IL6_JAK_STAT3_SIGNALING	-0.15948	0.160348	ACC		HDAC2	HALLMARK_IL6_JAK_STAT3_SIGNALING	-0.00404305	0.681209
HDAC2	HALLMARK_INFLAMMATORY_RESPONSE	-0.000281526	0.998035	ACC		HDAC2	HALLMARK_INFLAMMATORY_RESPONSE	0.0744572	3.56e-14
HDAC2	HALLMARK_INTERFERON_ALPHA_RESPONSE	-0.327275	0.00323942	ACC		HDAC2	HALLMARK_INTERFERON_ALPHA_RESPONSE	-0.094435	6.78e-22
HDAC2	HALLMARK_INTERFERON_GAMMA_RESPONSE	-0.266952	0.0173955	ACC		HDAC2	HALLMARK_INTERFERON_GAMMA_RESPONSE	-0.0637027	9.21e-11
HDAC2	HALLMARK_KRAS_SIGNALING_DN	-0.0428901	0.707428	ACC		HDAC2	HALLMARK_KRAS_SIGNALING_DN	0.189001	1.15e-83
HDAC2	HALLMARK_KRAS_SIGNALING_UP	-0.14243	0.210511	ACC		HDAC2	HALLMARK_KRAS_SIGNALING_UP	0.0246083	0.0123906
HDAC2	HALLMARK_MITOTIC_SPINDLE	0.437894	5.44078e-05	ACC		HDAC2	HALLMARK_MITOTIC_SPINDLE	0.44615	0
HDAC2	HALLMARK_MTORC1_SIGNALING	0.25125	0.0255148	ACC		HDAC2	HALLMARK_MTORC1_SIGNALING	0.284865	4.95e-192
HDAC2	HALLMARK_MYC_TARGETS_V1	0.508363	1.72713e-06	ACC		HDAC2	HALLMARK_MYC_TARGETS_V1	0.418337	0
HDAC2	HALLMARK_MYC_TARGETS_V2	0.219508	0.0519308	ACC		HDAC2	HALLMARK_MYC_TARGETS_V2	0.36206	1.99136715828964e-317
HDAC2	HALLMARK_MYOGENESIS	0.197396	0.0812069	ACC		HDAC2	HALLMARK_MYOGENESIS	-0.0728851	1.21e-13
HDAC2	HALLMARK_NOTCH_SIGNALING	-0.106915	0.348332	ACC		HDAC2	HALLMARK_NOTCH_SIGNALING	-0.0327692	0.00086673
HDAC2	HALLMARK_OXIDATIVE_PHOSPHORYLATION	-0.508363	1.72713e-06	ACC		HDAC2	HALLMARK_OXIDATIVE_PHOSPHORYLATION	-0.264137	2.11e-164
HDAC2	HALLMARK_P53_PATHWAY	-0.523444	7.43171e-07	ACC		HDAC2	HALLMARK_P53_PATHWAY	-0.117889	2.77e-33
HDAC2	HALLMARK_PANCREAS_BETA_CELLS	0.0498202	0.662819	ACC		HDAC2	HALLMARK_PANCREAS_BETA_CELLS	-0.146478	1.26e-50
HDAC2	HALLMARK_PEROXISOME	-0.0477412	0.676087	ACC		HDAC2	HALLMARK_PEROXISOME	-0.255066	4.59e-153
HDAC2	HALLMARK_PI3K_AKT_MTOR_SIGNALING	-0.0743456	0.514939	ACC		HDAC2	HALLMARK_PI3K_AKT_MTOR_SIGNALING	0.0545822	2.85e-08
HDAC2	HALLMARK_PROTEIN_SECRETION	-0.110958	0.3303	ACC		HDAC2	HALLMARK_PROTEIN_SECRETION	-0.12541	1.79e-37
HDAC2	HALLMARK_REACTIVE_OXYGEN_SPECIES_PATHWAY	-0.583364	1.68173e-08	ACC		HDAC2	HALLMARK_REACTIVE_OXYGEN_SPECIES_PATHWAY	-0.410029	0
HDAC2	HALLMARK_SPERMATOGENESIS	0.128812	0.257896	ACC		HDAC2	HALLMARK_SPERMATOGENESIS	0.233647	4.6e-128
HDAC2	HALLMARK_TGF_BETA_SIGNALING	0.0482977	0.672526	ACC		HDAC2	HALLMARK_TGF_BETA_SIGNALING	-0.0320476	0.00112526
HDAC2	HALLMARK_TNFA_SIGNALING_VIA_NFKB	-0.0503049	0.65974	ACC		HDAC2	HALLMARK_TNFA_SIGNALING_VIA_NFKB	-0.032584	0.000927237
HDAC2	HALLMARK_UNFOLDED_PROTEIN_RESPONSE	0.0662383	0.561919	ACC		HDAC2	HALLMARK_UNFOLDED_PROTEIN_RESPONSE	0.0773742	3.44e-15
HDAC2	HALLMARK_UV_RESPONSE_DN	0.00373581	0.973933	ACC		HDAC2	HALLMARK_UV_RESPONSE_DN	-0.0904254	3.36e-20
HDAC2	HALLMARK_UV_RESPONSE_UP	0.0334594	0.769724	ACC		HDAC2	HALLMARK_UV_RESPONSE_UP	-0.0607177	6.61e-10
HDAC2	HALLMARK_WNT_BETA_CATENIN_SIGNALING	0.221568	0.0497147	ACC		HDAC2	HALLMARK_WNT_BETA_CATENIN_SIGNALING	0.207947	2.93e-101
HDAC2	HALLMARK_XENOBIOTIC_METABOLISM	0.0048569	0.966115	ACC		HDAC2	HALLMARK_XENOBIOTIC_METABOLISM	-0.373385	0
HDAC3	HALLMARK_ADIPOGENESIS	-0.101954	0.37128	ACC		HDAC3	HALLMARK_ADIPOGENESIS	-0.188892	1.44e-83
HDAC3	HALLMARK_ALLOGRAFT_REJECTION	-0.256983	0.0222397	ACC		HDAC3	HALLMARK_ALLOGRAFT_REJECTION	0.192324	1.28e-86
HDAC3	HALLMARK_ANDROGEN_RESPONSE	0.146744	0.196877	ACC		HDAC3	HALLMARK_ANDROGEN_RESPONSE	-0.129715	5.42e-40
HDAC3	HALLMARK_ANGIOGENESIS	-0.0864741	0.448589	ACC		HDAC3	HALLMARK_ANGIOGENESIS	-0.0454139	3.9e-06
HDAC3	HALLMARK_APICAL_JUNCTION	0.0209212	0.854792	ACC		HDAC3	HALLMARK_APICAL_JUNCTION	-0.0121126	0.218397
HDAC3	HALLMARK_APICAL_SURFACE	0.104894	0.357574	ACC		HDAC3	HALLMARK_APICAL_SURFACE	0.0803463	2.91e-16
HDAC3	HALLMARK_APOPTOSIS	-0.284591	0.0110226	ACC		HDAC3	HALLMARK_APOPTOSIS	0.0880761	3.05e-19
HDAC3	HALLMARK_BILE_ACID_METABOLISM	0.0641649	0.574253	ACC		HDAC3	HALLMARK_BILE_ACID_METABOLISM	-0.214578	7.56e-108
HDAC3	HALLMARK_CHOLESTEROL_HOMEOSTASIS	0.00780248	0.94559	ACC		HDAC3	HALLMARK_CHOLESTEROL_HOMEOSTASIS	-0.172792	4.96e-70
HDAC3	HALLMARK_COAGULATION	-0.00629475	0.956093	ACC		HDAC3	HALLMARK_COAGULATION	-0.176909	2.27e-73
HDAC3	HALLMARK_COMPLEMENT	-0.324812	0.0034935	ACC		HDAC3	HALLMARK_COMPLEMENT	-0.0310845	0.0015818
HDAC3	HALLMARK_DNA_REPAIR	-0.201739	0.0746034	ACC		HDAC3	HALLMARK_DNA_REPAIR	0.107746	4.77e-28
HDAC3	HALLMARK_E2F_TARGETS	0.274897	0.0142134	ACC		HDAC3	HALLMARK_E2F_TARGETS	0.254272	4.29e-152
HDAC3	HALLMARK_EPITHELIAL_MESENCHYMAL_TRANSITION	0.00965728	0.932683	ACC		HDAC3	HALLMARK_EPITHELIAL_MESENCHYMAL_TRANSITION	0.0659847	1.92e-11
HDAC3	HALLMARK_ESTROGEN_RESPONSE_EARLY	0.287128	0.0102986	ACC		HDAC3	HALLMARK_ESTROGEN_RESPONSE_EARLY	-0.0201337	0.0407577
HDAC3	HALLMARK_ESTROGEN_RESPONSE_LATE	0.265519	0.0180306	ACC		HDAC3	HALLMARK_ESTROGEN_RESPONSE_LATE	0.06495	3.93e-11
HDAC3	HALLMARK_FATTY_ACID_METABOLISM	-0.0633395	0.579197	ACC		HDAC3	HALLMARK_FATTY_ACID_METABOLISM	-0.151589	3.9e-54
HDAC3	HALLMARK_G2M_CHECKPOINT	0.255669	0.0229565	ACC		HDAC3	HALLMARK_G2M_CHECKPOINT	0.243547	2.59e-139
HDAC3	HALLMARK_GLYCOLYSIS	0.06042	0.596841	ACC		HDAC3	HALLMARK_GLYCOLYSIS	0.0456688	3.44e-06
HDAC3	HALLMARK_HEDGEHOG_SIGNALING	0.234235	0.0377329	ACC		HDAC3	HALLMARK_HEDGEHOG_SIGNALING	-0.135075	3e-43
HDAC3	HALLMARK_HEME_METABOLISM	-0.0714747	0.531343	ACC		HDAC3	HALLMARK_HEME_METABOLISM	-0.135569	1.48e-43
HDAC3	HALLMARK_HYPOXIA	0.00968738	0.932474	ACC		HDAC3	HALLMARK_HYPOXIA	0.00512358	0.60264
HDAC3	HALLMARK_IL2_STAT5_SIGNALING	-0.14211	0.211547	ACC		HDAC3	HALLMARK_IL2_STAT5_SIGNALING	0.0940931	9.52e-22
HDAC3	HALLMARK_IL6_JAK_STAT3_SIGNALING	-0.125475	0.270536	ACC		HDAC3	HALLMARK_IL6_JAK_STAT3_SIGNALING	0.132291	1.53e-41
HDAC3	HALLMARK_INFLAMMATORY_RESPONSE	0.0559992	0.624004	ACC		HDAC3	HALLMARK_INFLAMMATORY_RESPONSE	0.151121	8.26e-54
HDAC3	HALLMARK_INTERFERON_ALPHA_RESPONSE	-0.0019688	0.986261	ACC		HDAC3	HALLMARK_INTERFERON_ALPHA_RESPONSE	0.0820213	6.93e-17
HDAC3	HALLMARK_INTERFERON_GAMMA_RESPONSE	-0.138395	0.223857	ACC		HDAC3	HALLMARK_INTERFERON_GAMMA_RESPONSE	0.116569	1.42e-32
HDAC3	HALLMARK_KRAS_SIGNALING_DN	0.0656805	0.565225	ACC		HDAC3	HALLMARK_KRAS_SIGNALING_DN	0.159936	3.91e-60
HDAC3	HALLMARK_KRAS_SIGNALING_UP	0.0312366	0.784639	ACC		HDAC3	HALLMARK_KRAS_SIGNALING_UP	-0.0958644	1.62e-22
HDAC3	HALLMARK_MITOTIC_SPINDLE	0.214666	0.05746	ACC		HDAC3	HALLMARK_MITOTIC_SPINDLE	0.0635388	1.03e-10
HDAC3	HALLMARK_MTORC1_SIGNALING	0.202675	0.0732388	ACC		HDAC3	HALLMARK_MTORC1_SIGNALING	0.135761	1.13e-43
HDAC3	HALLMARK_MYC_TARGETS_V1	0.0728741	0.523314	ACC		HDAC3	HALLMARK_MYC_TARGETS_V1	0.220308	1.01e-113
HDAC3	HALLMARK_MYC_TARGETS_V2	0.0796616	0.485257	ACC		HDAC3	HALLMARK_MYC_TARGETS_V2	0.170789	1.95e-68
HDAC3	HALLMARK_MYOGENESIS	-0.129445	0.255544	ACC		HDAC3	HALLMARK_MYOGENESIS	-0.0500185	3.67e-07
HDAC3	HALLMARK_NOTCH_SIGNALING	-0.0704865	0.53705	ACC		HDAC3	HALLMARK_NOTCH_SIGNALING	-0.117976	2.49e-33
HDAC3	HALLMARK_OXIDATIVE_PHOSPHORYLATION	-0.0728741	0.523314	ACC		HDAC3	HALLMARK_OXIDATIVE_PHOSPHORYLATION	-0.0943893	7.09e-22
HDAC3	HALLMARK_P53_PATHWAY	-0.137037	0.228478	ACC		HDAC3	HALLMARK_P53_PATHWAY	0.0696846	1.35e-12
HDAC3	HALLMARK_PANCREAS_BETA_CELLS	-0.0751608	0.510327	ACC		HDAC3	HALLMARK_PANCREAS_BETA_CELLS	-0.13117	7.3e-41
HDAC3	HALLMARK_PEROXISOME	0.00694187	0.951584	ACC		HDAC3	HALLMARK_PEROXISOME	-0.158147	8.07e-59
HDAC3	HALLMARK_PI3K_AKT_MTOR_SIGNALING	-0.318403	0.00423981	ACC		HDAC3	HALLMARK_PI3K_AKT_MTOR_SIGNALING	0.0445975	5.79e-06
HDAC3	HALLMARK_PROTEIN_SECRETION	0.0410796	0.719254	ACC		HDAC3	HALLMARK_PROTEIN_SECRETION	-0.206501	7.48e-100
HDAC3	HALLMARK_REACTIVE_OXYGEN_SPECIES_PATHWAY	-0.234685	0.0373563	ACC		HDAC3	HALLMARK_REACTIVE_OXYGEN_SPECIES_PATHWAY	-0.11544	5.63e-32
HDAC3	HALLMARK_SPERMATOGENESIS	-0.122911	0.280525	ACC		HDAC3	HALLMARK_SPERMATOGENESIS	0.128804	1.88e-39
HDAC3	HALLMARK_TGF_BETA_SIGNALING	-0.035989	0.752852	ACC		HDAC3	HALLMARK_TGF_BETA_SIGNALING	-0.169017	4.84e-67
HDAC3	HALLMARK_TNFA_SIGNALING_VIA_NFKB	-0.0794462	0.486442	ACC		HDAC3	HALLMARK_TNFA_SIGNALING_VIA_NFKB	0.0440152	7.66e-06
HDAC3	HALLMARK_UNFOLDED_PROTEIN_RESPONSE	0.0859246	0.451489	ACC		HDAC3	HALLMARK_UNFOLDED_PROTEIN_RESPONSE	-0.000994922	0.919476
HDAC3	HALLMARK_UV_RESPONSE_DN	0.00831316	0.942035	ACC		HDAC3	HALLMARK_UV_RESPONSE_DN	-0.193154	2.29e-87
HDAC3	HALLMARK_UV_RESPONSE_UP	-0.173366	0.126525	ACC		HDAC3	HALLMARK_UV_RESPONSE_UP	-0.0527627	8.1e-08
HDAC3	HALLMARK_WNT_BETA_CATENIN_SIGNALING	0.00454099	0.968318	ACC		HDAC3	HALLMARK_WNT_BETA_CATENIN_SIGNALING	-0.0135648	0.168086
HDAC3	HALLMARK_XENOBIOTIC_METABOLISM	-0.0564961	0.620925	ACC		HDAC3	HALLMARK_XENOBIOTIC_METABOLISM	-0.188789	1.78e-83
HDAC4	HALLMARK_ADIPOGENESIS	-0.314997	0.00469148	ACC		HDAC4	HALLMARK_ADIPOGENESIS	-0.127922	6.21e-39
HDAC4	HALLMARK_ALLOGRAFT_REJECTION	-0.290617	0.0093706	ACC		HDAC4	HALLMARK_ALLOGRAFT_REJECTION	-0.0746116	3.15e-14
HDAC4	HALLMARK_ANDROGEN_RESPONSE	-0.221217	0.0500859	ACC		HDAC4	HALLMARK_ANDROGEN_RESPONSE	-0.0241333	0.0141853
HDAC4	HALLMARK_ANGIOGENESIS	-0.114714	0.314089	ACC		HDAC4	HALLMARK_ANGIOGENESIS	-0.243413	3.7e-139
HDAC4	HALLMARK_APICAL_JUNCTION	0.2931	0.00875572	ACC		HDAC4	HALLMARK_APICAL_JUNCTION	0.303229	1.45e-218
HDAC4	HALLMARK_APICAL_SURFACE	0.455391	2.47692e-05	ACC		HDAC4	HALLMARK_APICAL_SURFACE	0.121607	2.53e-35
HDAC4	HALLMARK_APOPTOSIS	-0.380736	0.000537258	ACC		HDAC4	HALLMARK_APOPTOSIS	-0.243297	5.06e-139
HDAC4	HALLMARK_BILE_ACID_METABOLISM	-0.173954	0.125225	ACC		HDAC4	HALLMARK_BILE_ACID_METABOLISM	-0.126577	3.78e-38
HDAC4	HALLMARK_CHOLESTEROL_HOMEOSTASIS	-0.0309225	0.786753	ACC		HDAC4	HALLMARK_CHOLESTEROL_HOMEOSTASIS	-0.14087	6.38e-47
HDAC4	HALLMARK_COAGULATION	0.163731	0.149352	ACC		HDAC4	HALLMARK_COAGULATION	-0.308639	9.22e-227
HDAC4	HALLMARK_COMPLEMENT	-0.412408	0.000158925	ACC		HDAC4	HALLMARK_COMPLEMENT	-0.183095	1.52e-78
HDAC4	HALLMARK_DNA_REPAIR	0.155474	0.171252	ACC		HDAC4	HALLMARK_DNA_REPAIR	0.0925657	4.27e-21
HDAC4	HALLMARK_E2F_TARGETS	0.436183	5.86278e-05	ACC		HDAC4	HALLMARK_E2F_TARGETS	0.133707	2.1e-42
HDAC4	HALLMARK_EPITHELIAL_MESENCHYMAL_TRANSITION	0.16317	0.15077	ACC		HDAC4	HALLMARK_EPITHELIAL_MESENCHYMAL_TRANSITION	-0.117381	5.2e-33
HDAC4	HALLMARK_ESTROGEN_RESPONSE_EARLY	0.310761	0.00531253	ACC		HDAC4	HALLMARK_ESTROGEN_RESPONSE_EARLY	-0.169485	2.08e-67
HDAC4	HALLMARK_ESTROGEN_RESPONSE_LATE	0.243943	0.0302729	ACC		HDAC4	HALLMARK_ESTROGEN_RESPONSE_LATE	-0.218412	9.25e-112
HDAC4	HALLMARK_FATTY_ACID_METABOLISM	-0.290134	0.00949463	ACC		HDAC4	HALLMARK_FATTY_ACID_METABOLISM	-0.161245	4.19e-61
HDAC4	HALLMARK_G2M_CHECKPOINT	0.50594	1.97042e-06	ACC		HDAC4	HALLMARK_G2M_CHECKPOINT	0.174256	3.29e-71
HDAC4	HALLMARK_GLYCOLYSIS	-0.132785	0.243379	ACC		HDAC4	HALLMARK_GLYCOLYSIS	-0.282596	6.89e-189
HDAC4	HALLMARK_HEDGEHOG_SIGNALING	0.42559	9.22666e-05	ACC		HDAC4	HALLMARK_HEDGEHOG_SIGNALING	0.522897	0
HDAC4	HALLMARK_HEME_METABOLISM	-0.129772	0.254336	ACC		HDAC4	HALLMARK_HEME_METABOLISM	0.276002	6.39e-180
HDAC4	HALLMARK_HYPOXIA	-0.27374	0.0146427	ACC		HDAC4	HALLMARK_HYPOXIA	-0.092017	7.27e-21
HDAC4	HALLMARK_IL2_STAT5_SIGNALING	-0.340924	0.00210806	ACC		HDAC4	HALLMARK_IL2_STAT5_SIGNALING	-0.104234	2.4e-26
HDAC4	HALLMARK_IL6_JAK_STAT3_SIGNALING	-0.245039	0.0295152	ACC		HDAC4	HALLMARK_IL6_JAK_STAT3_SIGNALING	-0.140284	1.52e-46
HDAC4	HALLMARK_INFLAMMATORY_RESPONSE	-0.0661196	0.562622	ACC		HDAC4	HALLMARK_INFLAMMATORY_RESPONSE	-0.0870584	7.8e-19
HDAC4	HALLMARK_INTERFERON_ALPHA_RESPONSE	-0.473477	1.04822e-05	ACC		HDAC4	HALLMARK_INTERFERON_ALPHA_RESPONSE	-0.236598	2.31e-131
HDAC4	HALLMARK_INTERFERON_GAMMA_RESPONSE	-0.360879	0.00108586	ACC		HDAC4	HALLMARK_INTERFERON_GAMMA_RESPONSE	-0.185462	1.41e-80
HDAC4	HALLMARK_KRAS_SIGNALING_DN	0.177442	0.117714	ACC		HDAC4	HALLMARK_KRAS_SIGNALING_DN	-0.065841	2.12e-11
HDAC4	HALLMARK_KRAS_SIGNALING_UP	-0.341253	0.00208582	ACC		HDAC4	HALLMARK_KRAS_SIGNALING_UP	0.0585821	2.56e-09
HDAC4	HALLMARK_MITOTIC_SPINDLE	0.477932	8.41686e-06	ACC		HDAC4	HALLMARK_MITOTIC_SPINDLE	0.454424	0
HDAC4	HALLMARK_MTORC1_SIGNALING	0.0223568	0.844948	ACC		HDAC4	HALLMARK_MTORC1_SIGNALING	-0.0226489	0.0213558
HDAC4	HALLMARK_MYC_TARGETS_V1	0.504158	2.16944e-06	ACC		HDAC4	HALLMARK_MYC_TARGETS_V1	0.162142	8.95e-62
HDAC4	HALLMARK_MYC_TARGETS_V2	0.296431	0.00798644	ACC		HDAC4	HALLMARK_MYC_TARGETS_V2	0.0746679	3.02e-14
HDAC4	HALLMARK_MYOGENESIS	0.375758	0.000643597	ACC		HDAC4	HALLMARK_MYOGENESIS	0.234606	3.94e-129
HDAC4	HALLMARK_NOTCH_SIGNALING	0.14416	0.204964	ACC		HDAC4	HALLMARK_NOTCH_SIGNALING	0.3187	1.8e-242
HDAC4	HALLMARK_OXIDATIVE_PHOSPHORYLATION	-0.504158	2.16944e-06	ACC		HDAC4	HALLMARK_OXIDATIVE_PHOSPHORYLATION	-0.155414	7.65e-57
HDAC4	HALLMARK_P53_PATHWAY	-0.451341	2.9832e-05	ACC		HDAC4	HALLMARK_P53_PATHWAY	-0.132408	1.3e-41
HDAC4	HALLMARK_PANCREAS_BETA_CELLS	-0.163102	0.150941	ACC		HDAC4	HALLMARK_PANCREAS_BETA_CELLS	0.0896723	6.85e-20
HDAC4	HALLMARK_PEROXISOME	0.0428983	0.707375	ACC		HDAC4	HALLMARK_PEROXISOME	-0.0877089	4.29e-19
HDAC4	HALLMARK_PI3K_AKT_MTOR_SIGNALING	-0.0384692	0.736421	ACC		HDAC4	HALLMARK_PI3K_AKT_MTOR_SIGNALING	0.247346	9.06e-144
HDAC4	HALLMARK_PROTEIN_SECRETION	-0.252359	0.024851	ACC		HDAC4	HALLMARK_PROTEIN_SECRETION	0.073696	6.46e-14
HDAC4	HALLMARK_REACTIVE_OXYGEN_SPECIES_PATHWAY	-0.490475	4.46292e-06	ACC		HDAC4	HALLMARK_REACTIVE_OXYGEN_SPECIES_PATHWAY	-0.147282	3.59e-51
HDAC4	HALLMARK_SPERMATOGENESIS	0.192514	0.0891753	ACC		HDAC4	HALLMARK_SPERMATOGENESIS	0.0260473	0.00811849
HDAC4	HALLMARK_TGF_BETA_SIGNALING	0.147407	0.194839	ACC		HDAC4	HALLMARK_TGF_BETA_SIGNALING	0.0865653	1.22e-18
HDAC4	HALLMARK_TNFA_SIGNALING_VIA_NFKB	-0.146262	0.19837	ACC		HDAC4	HALLMARK_TNFA_SIGNALING_VIA_NFKB	-0.176871	2.44e-73
HDAC4	HALLMARK_UNFOLDED_PROTEIN_RESPONSE	0.14143	0.213766	ACC		HDAC4	HALLMARK_UNFOLDED_PROTEIN_RESPONSE	0.0678329	5.19e-12
HDAC4	HALLMARK_UV_RESPONSE_DN	0.212223	0.0604271	ACC		HDAC4	HALLMARK_UV_RESPONSE_DN	0.239918	3.95e-135
HDAC4	HALLMARK_UV_RESPONSE_UP	0.10562	0.354238	ACC		HDAC4	HALLMARK_UV_RESPONSE_UP	0.234163	1.23e-128
HDAC4	HALLMARK_WNT_BETA_CATENIN_SIGNALING	0.503704	2.22317e-06	ACC		HDAC4	HALLMARK_WNT_BETA_CATENIN_SIGNALING	0.49044	0
HDAC4	HALLMARK_XENOBIOTIC_METABOLISM	-0.0133858	0.906793	ACC		HDAC4	HALLMARK_XENOBIOTIC_METABOLISM	-0.215283	1.46e-108
HDAC5	HALLMARK_ADIPOGENESIS	0.0460861	0.686722	ACC		HDAC5	HALLMARK_ADIPOGENESIS	0.253554	3.22e-151
HDAC5	HALLMARK_ALLOGRAFT_REJECTION	0.230304	0.0411616	ACC		HDAC5	HALLMARK_ALLOGRAFT_REJECTION	-0.134956	3.56e-43
HDAC5	HALLMARK_ANDROGEN_RESPONSE	0.0466589	0.683035	ACC		HDAC5	HALLMARK_ANDROGEN_RESPONSE	-0.000397126	0.967813
HDAC5	HALLMARK_ANGIOGENESIS	-0.0483534	0.67217	ACC		HDAC5	HALLMARK_ANGIOGENESIS	-0.127879	6.59e-39
HDAC5	HALLMARK_APICAL_JUNCTION	-0.148775	0.190684	ACC		HDAC5	HALLMARK_APICAL_JUNCTION	0.415931	0
HDAC5	HALLMARK_APICAL_SURFACE	-0.136225	0.231272	ACC		HDAC5	HALLMARK_APICAL_SURFACE	0.122311	1.02e-35
HDAC5	HALLMARK_APOPTOSIS	0.313114	0.00495906	ACC		HDAC5	HALLMARK_APOPTOSIS	-0.076745	5.74e-15
HDAC5	HALLMARK_BILE_ACID_METABOLISM	-0.116342	0.307226	ACC		HDAC5	HALLMARK_BILE_ACID_METABOLISM	-0.0163632	0.0963583
HDAC5	HALLMARK_CHOLESTEROL_HOMEOSTASIS	-0.163985	0.148712	ACC		HDAC5	HALLMARK_CHOLESTEROL_HOMEOSTASIS	-0.0588485	2.17e-09
HDAC5	HALLMARK_COAGULATION	-0.206402	0.0680001	ACC		HDAC5	HALLMARK_COAGULATION	-0.146517	1.18e-50
HDAC5	HALLMARK_COMPLEMENT	0.100226	0.379487	ACC		HDAC5	HALLMARK_COMPLEMENT	-0.184149	1.91e-79
HDAC5	HALLMARK_DNA_REPAIR	0.158504	0.162958	ACC		HDAC5	HALLMARK_DNA_REPAIR	0.306058	7.88e-223
HDAC5	HALLMARK_E2F_TARGETS	-0.278129	0.0130705	ACC		HDAC5	HALLMARK_E2F_TARGETS	-0.189272	6.67e-84
HDAC5	HALLMARK_EPITHELIAL_MESENCHYMAL_TRANSITION	-0.00151292	0.989442	ACC		HDAC5	HALLMARK_EPITHELIAL_MESENCHYMAL_TRANSITION	-0.0893663	9.14e-20
HDAC5	HALLMARK_ESTROGEN_RESPONSE_EARLY	-0.118087	0.299976	ACC		HDAC5	HALLMARK_ESTROGEN_RESPONSE_EARLY	-0.0323179	0.00102106
HDAC5	HALLMARK_ESTROGEN_RESPONSE_LATE	-0.252794	0.0245947	ACC		HDAC5	HALLMARK_ESTROGEN_RESPONSE_LATE	-0.190565	4.77e-85
HDAC5	HALLMARK_FATTY_ACID_METABOLISM	-0.0715246	0.531056	ACC		HDAC5	HALLMARK_FATTY_ACID_METABOLISM	0.045339	4.04e-06
HDAC5	HALLMARK_G2M_CHECKPOINT	-0.279127	0.0127342	ACC		HDAC5	HALLMARK_G2M_CHECKPOINT	-0.197939	9.71e-92
HDAC5	HALLMARK_GLYCOLYSIS	-0.261144	0.0200937	ACC		HDAC5	HALLMARK_GLYCOLYSIS	-0.206937	2.82e-100
HDAC5	HALLMARK_HEDGEHOG_SIGNALING	-0.0162952	0.886657	ACC		HDAC5	HALLMARK_HEDGEHOG_SIGNALING	0.419861	0
HDAC5	HALLMARK_HEME_METABOLISM	-0.0848406	0.457238	ACC		HDAC5	HALLMARK_HEME_METABOLISM	0.326505	4.39e-255
HDAC5	HALLMARK_HYPOXIA	0.136216	0.231304	ACC		HDAC5	HALLMARK_HYPOXIA	0.0884641	2.13e-19
HDAC5	HALLMARK_IL2_STAT5_SIGNALING	0.156438	0.16858	ACC		HDAC5	HALLMARK_IL2_STAT5_SIGNALING	-0.00430146	0.662059
HDAC5	HALLMARK_IL6_JAK_STAT3_SIGNALING	0.114854	0.313494	ACC		HDAC5	HALLMARK_IL6_JAK_STAT3_SIGNALING	-0.305111	2.13e-221
HDAC5	HALLMARK_INFLAMMATORY_RESPONSE	0.141683	0.212936	ACC		HDAC5	HALLMARK_INFLAMMATORY_RESPONSE	-0.286817	9.28e-195
HDAC5	HALLMARK_INTERFERON_ALPHA_RESPONSE	0.115847	0.309304	ACC		HDAC5	HALLMARK_INTERFERON_ALPHA_RESPONSE	-0.212392	1.19e-105
HDAC5	HALLMARK_INTERFERON_GAMMA_RESPONSE	0.200047	0.0771222	ACC		HDAC5	HALLMARK_INTERFERON_GAMMA_RESPONSE	-0.224336	5.89e-118
HDAC5	HALLMARK_KRAS_SIGNALING_DN	-0.00753464	0.947455	ACC		HDAC5	HALLMARK_KRAS_SIGNALING_DN	-0.0733249	8.62e-14
HDAC5	HALLMARK_KRAS_SIGNALING_UP	0.1205	0.290139	ACC		HDAC5	HALLMARK_KRAS_SIGNALING_UP	-0.110427	2.19e-29
HDAC5	HALLMARK_MITOTIC_SPINDLE	-0.0909585	0.42532	ACC		HDAC5	HALLMARK_MITOTIC_SPINDLE	0.120444	1.12e-34
HDAC5	HALLMARK_MTORC1_SIGNALING	-0.16299	0.151226	ACC		HDAC5	HALLMARK_MTORC1_SIGNALING	-0.31556	1.67e-237
HDAC5	HALLMARK_MYC_TARGETS_V1	-0.161668	0.154615	ACC		HDAC5	HALLMARK_MYC_TARGETS_V1	-0.0183728	0.0618999
HDAC5	HALLMARK_MYC_TARGETS_V2	-0.298234	0.00759528	ACC		HDAC5	HALLMARK_MYC_TARGETS_V2	-0.038079	0.000108572
HDAC5	HALLMARK_MYOGENESIS	-0.0437767	0.701662	ACC		HDAC5	HALLMARK_MYOGENESIS	0.338011	2.27e-274
HDAC5	HALLMARK_NOTCH_SIGNALING	0.0817024	0.474108	ACC		HDAC5	HALLMARK_NOTCH_SIGNALING	0.184437	1.08e-79
HDAC5	HALLMARK_OXIDATIVE_PHOSPHORYLATION	0.161668	0.154615	ACC		HDAC5	HALLMARK_OXIDATIVE_PHOSPHORYLATION	0.113028	1.03e-30
HDAC5	HALLMARK_P53_PATHWAY	0.134431	0.237532	ACC		HDAC5	HALLMARK_P53_PATHWAY	0.00642959	0.513554
HDAC5	HALLMARK_PANCREAS_BETA_CELLS	0.0410175	0.719661	ACC		HDAC5	HALLMARK_PANCREAS_BETA_CELLS	0.130467	1.93e-40
HDAC5	HALLMARK_PEROXISOME	-0.176449	0.119816	ACC		HDAC5	HALLMARK_PEROXISOME	0.151465	4.76e-54
HDAC5	HALLMARK_PI3K_AKT_MTOR_SIGNALING	0.180775	0.110864	ACC		HDAC5	HALLMARK_PI3K_AKT_MTOR_SIGNALING	0.280413	6.82e-186
HDAC5	HALLMARK_PROTEIN_SECRETION	0.257817	0.0217943	ACC		HDAC5	HALLMARK_PROTEIN_SECRETION	0.103114	8.16e-26
HDAC5	HALLMARK_REACTIVE_OXYGEN_SPECIES_PATHWAY	0.0768313	0.500946	ACC		HDAC5	HALLMARK_REACTIVE_OXYGEN_SPECIES_PATHWAY	0.143008	2.57e-48
HDAC5	HALLMARK_SPERMATOGENESIS	-0.125848	0.269103	ACC		HDAC5	HALLMARK_SPERMATOGENESIS	-0.00804514	0.413656
HDAC5	HALLMARK_TGF_BETA_SIGNALING	0.246302	0.0286613	ACC		HDAC5	HALLMARK_TGF_BETA_SIGNALING	0.152439	9.89e-55
HDAC5	HALLMARK_TNFA_SIGNALING_VIA_NFKB	0.204528	0.0705947	ACC		HDAC5	HALLMARK_TNFA_SIGNALING_VIA_NFKB	-0.273223	3.24e-176
HDAC5	HALLMARK_UNFOLDED_PROTEIN_RESPONSE	0.0801096	0.482798	ACC		HDAC5	HALLMARK_UNFOLDED_PROTEIN_RESPONSE	0.106742	1.48e-27
HDAC5	HALLMARK_UV_RESPONSE_DN	0.110566	0.332024	ACC		HDAC5	HALLMARK_UV_RESPONSE_DN	0.278561	2.27e-183
HDAC5	HALLMARK_UV_RESPONSE_UP	-0.0134832	0.906118	ACC		HDAC5	HALLMARK_UV_RESPONSE_UP	0.332724	2.09e-265
HDAC5	HALLMARK_WNT_BETA_CATENIN_SIGNALING	0.0858165	0.45206	ACC		HDAC5	HALLMARK_WNT_BETA_CATENIN_SIGNALING	0.366545	0
HDAC5	HALLMARK_XENOBIOTIC_METABOLISM	-0.140509	0.216792	ACC		HDAC5	HALLMARK_XENOBIOTIC_METABOLISM	-0.0928508	3.23e-21
HDAC6	HALLMARK_ADIPOGENESIS	-0.123862	0.276792	ACC		HDAC6	HALLMARK_ADIPOGENESIS	0.212603	7.32e-106
HDAC6	HALLMARK_ALLOGRAFT_REJECTION	-0.260501	0.020413	ACC		HDAC6	HALLMARK_ALLOGRAFT_REJECTION	-0.0695947	1.44e-12
HDAC6	HALLMARK_ANDROGEN_RESPONSE	0.207182	0.066943	ACC		HDAC6	HALLMARK_ANDROGEN_RESPONSE	-0.093382	1.92e-21
HDAC6	HALLMARK_ANGIOGENESIS	-0.27141	0.0155418	ACC		HDAC6	HALLMARK_ANGIOGENESIS	-0.0969133	5.59e-23
HDAC6	HALLMARK_APICAL_JUNCTION	0.211427	0.0614207	ACC		HDAC6	HALLMARK_APICAL_JUNCTION	0.111264	8.25e-30
HDAC6	HALLMARK_APICAL_SURFACE	0.106894	0.348428	ACC		HDAC6	HALLMARK_APICAL_SURFACE	0.00672736	0.494245
HDAC6	HALLMARK_APOPTOSIS	-0.243076	0.0308844	ACC		HDAC6	HALLMARK_APOPTOSIS	-0.258259	5.27e-157
HDAC6	HALLMARK_BILE_ACID_METABOLISM	0.0912454	0.423855	ACC		HDAC6	HALLMARK_BILE_ACID_METABOLISM	0.198732	1.78e-92
HDAC6	HALLMARK_CHOLESTEROL_HOMEOSTASIS	0.0436	0.70281	ACC		HDAC6	HALLMARK_CHOLESTEROL_HOMEOSTASIS	0.036513	0.000206193
HDAC6	HALLMARK_COAGULATION	-0.058631	0.60777	ACC		HDAC6	HALLMARK_COAGULATION	0.050134	3.45e-07
HDAC6	HALLMARK_COMPLEMENT	-0.367756	0.0008553	ACC		HDAC6	HALLMARK_COMPLEMENT	0.000883858	0.928439
HDAC6	HALLMARK_DNA_REPAIR	0.0580113	0.611576	ACC		HDAC6	HALLMARK_DNA_REPAIR	0.237069	6.8e-132
HDAC6	HALLMARK_E2F_TARGETS	0.125194	0.271616	ACC		HDAC6	HALLMARK_E2F_TARGETS	-0.0527786	8.03e-08
HDAC6	HALLMARK_EPITHELIAL_MESENCHYMAL_TRANSITION	-0.211131	0.0617929	ACC		HDAC6	HALLMARK_EPITHELIAL_MESENCHYMAL_TRANSITION	-0.255164	3.48e-153
HDAC6	HALLMARK_ESTROGEN_RESPONSE_EARLY	0.35837	0.00118308	ACC		HDAC6	HALLMARK_ESTROGEN_RESPONSE_EARLY	-0.131664	3.68e-41
HDAC6	HALLMARK_ESTROGEN_RESPONSE_LATE	0.222901	0.0483222	ACC		HDAC6	HALLMARK_ESTROGEN_RESPONSE_LATE	-0.273284	2.69e-176
HDAC6	HALLMARK_FATTY_ACID_METABOLISM	0.0944463	0.40771	ACC		HDAC6	HALLMARK_FATTY_ACID_METABOLISM	0.206345	1.06e-99
HDAC6	HALLMARK_G2M_CHECKPOINT	0.143959	0.205605	ACC		HDAC6	HALLMARK_G2M_CHECKPOINT	-0.0764101	7.52e-15
HDAC6	HALLMARK_GLYCOLYSIS	0.335143	0.00253474	ACC		HDAC6	HALLMARK_GLYCOLYSIS	-0.035481	0.000310544
HDAC6	HALLMARK_HEDGEHOG_SIGNALING	0.295181	0.00826774	ACC		HDAC6	HALLMARK_HEDGEHOG_SIGNALING	0.304262	4.05e-220
HDAC6	HALLMARK_HEME_METABOLISM	0.116845	0.305125	ACC		HDAC6	HALLMARK_HEME_METABOLISM	0.36091	2.79284093315765e-315
HDAC6	HALLMARK_HYPOXIA	0.145177	0.201754	ACC		HDAC6	HALLMARK_HYPOXIA	0.117745	3.31e-33
HDAC6	HALLMARK_IL2_STAT5_SIGNALING	-0.264835	0.0183404	ACC		HDAC6	HALLMARK_IL2_STAT5_SIGNALING	-0.0576812	4.47e-09
HDAC6	HALLMARK_IL6_JAK_STAT3_SIGNALING	-0.237475	0.035089	ACC		HDAC6	HALLMARK_IL6_JAK_STAT3_SIGNALING	-0.175743	2.04e-72
HDAC6	HALLMARK_INFLAMMATORY_RESPONSE	-0.114365	0.315572	ACC		HDAC6	HALLMARK_INFLAMMATORY_RESPONSE	-0.224281	6.75e-118
HDAC6	HALLMARK_INTERFERON_ALPHA_RESPONSE	-0.168031	0.138812	ACC		HDAC6	HALLMARK_INTERFERON_ALPHA_RESPONSE	-0.102772	1.18e-25
HDAC6	HALLMARK_INTERFERON_GAMMA_RESPONSE	-0.239316	0.0336576	ACC		HDAC6	HALLMARK_INTERFERON_GAMMA_RESPONSE	-0.115616	4.54e-32
HDAC6	HALLMARK_KRAS_SIGNALING_DN	0.213	0.0594707	ACC		HDAC6	HALLMARK_KRAS_SIGNALING_DN	-0.20103	1.26e-94
HDAC6	HALLMARK_KRAS_SIGNALING_UP	-0.067106	0.556796	ACC		HDAC6	HALLMARK_KRAS_SIGNALING_UP	-0.0943867	7.11e-22
HDAC6	HALLMARK_MITOTIC_SPINDLE	0.228321	0.0429877	ACC		HDAC6	HALLMARK_MITOTIC_SPINDLE	0.202489	5.27e-96
HDAC6	HALLMARK_MTORC1_SIGNALING	0.217415	0.0542646	ACC		HDAC6	HALLMARK_MTORC1_SIGNALING	-0.192386	1.13e-86
HDAC6	HALLMARK_MYC_TARGETS_V1	-0.0459339	0.687703	ACC		HDAC6	HALLMARK_MYC_TARGETS_V1	-0.134304	9e-43
HDAC6	HALLMARK_MYC_TARGETS_V2	0.0604728	0.59652	ACC		HDAC6	HALLMARK_MYC_TARGETS_V2	-0.102593	1.43e-25
HDAC6	HALLMARK_MYOGENESIS	0.0630956	0.580662	ACC		HDAC6	HALLMARK_MYOGENESIS	0.030253	0.00210713
HDAC6	HALLMARK_NOTCH_SIGNALING	-0.0716034	0.530603	ACC		HDAC6	HALLMARK_NOTCH_SIGNALING	0.0345623	0.000443226
HDAC6	HALLMARK_OXIDATIVE_PHOSPHORYLATION	0.0459339	0.687703	ACC		HDAC6	HALLMARK_OXIDATIVE_PHOSPHORYLATION	0.151692	3.31e-54
HDAC6	HALLMARK_P53_PATHWAY	-0.0748169	0.51227	ACC		HDAC6	HALLMARK_P53_PATHWAY	-0.202841	2.44e-96
HDAC6	HALLMARK_PANCREAS_BETA_CELLS	-0.193331	0.0877993	ACC		HDAC6	HALLMARK_PANCREAS_BETA_CELLS	0.0914247	1.29e-20
HDAC6	HALLMARK_PEROXISOME	0.0872846	0.444332	ACC		HDAC6	HALLMARK_PEROXISOME	0.245705	7.79e-142
HDAC6	HALLMARK_PI3K_AKT_MTOR_SIGNALING	0.0118385	0.917527	ACC		HDAC6	HALLMARK_PI3K_AKT_MTOR_SIGNALING	0.215478	9.25e-109
HDAC6	HALLMARK_PROTEIN_SECRETION	0.216431	0.055391	ACC		HDAC6	HALLMARK_PROTEIN_SECRETION	0.0715788	3.28e-13
HDAC6	HALLMARK_REACTIVE_OXYGEN_SPECIES_PATHWAY	-0.214453	0.0577139	ACC		HDAC6	HALLMARK_REACTIVE_OXYGEN_SPECIES_PATHWAY	0.0731842	9.61e-14
HDAC6	HALLMARK_SPERMATOGENESIS	-0.0376205	0.742031	ACC		HDAC6	HALLMARK_SPERMATOGENESIS	0.0490793	6.04e-07
HDAC6	HALLMARK_TGF_BETA_SIGNALING	-0.0403824	0.723826	ACC		HDAC6	HALLMARK_TGF_BETA_SIGNALING	0.0199052	0.0430978
HDAC6	HALLMARK_TNFA_SIGNALING_VIA_NFKB	-0.167216	0.140763	ACC		HDAC6	HALLMARK_TNFA_SIGNALING_VIA_NFKB	-0.302026	9.1e-217
HDAC6	HALLMARK_UNFOLDED_PROTEIN_RESPONSE	0.0982651	0.388927	ACC		HDAC6	HALLMARK_UNFOLDED_PROTEIN_RESPONSE	-0.0298939	0.00238012
HDAC6	HALLMARK_UV_RESPONSE_DN	0.066983	0.557521	ACC		HDAC6	HALLMARK_UV_RESPONSE_DN	0.0914967	1.2e-20
HDAC6	HALLMARK_UV_RESPONSE_UP	0.0147527	0.897324	ACC		HDAC6	HALLMARK_UV_RESPONSE_UP	0.152956	4.28e-55
HDAC6	HALLMARK_WNT_BETA_CATENIN_SIGNALING	0.092846	0.415737	ACC		HDAC6	HALLMARK_WNT_BETA_CATENIN_SIGNALING	0.222886	2.01e-116
HDAC6	HALLMARK_XENOBIOTIC_METABOLISM	-0.022996	0.840572	ACC		HDAC6	HALLMARK_XENOBIOTIC_METABOLISM	0.169685	1.45e-67
HDAC7	HALLMARK_ADIPOGENESIS	-0.062247	0.585771	ACC		HDAC7	HALLMARK_ADIPOGENESIS	-0.181188	6.25e-77
HDAC7	HALLMARK_ALLOGRAFT_REJECTION	-0.120285	0.291005	ACC		HDAC7	HALLMARK_ALLOGRAFT_REJECTION	0.263317	2.33e-163
HDAC7	HALLMARK_ANDROGEN_RESPONSE	0.0532534	0.641135	ACC		HDAC7	HALLMARK_ANDROGEN_RESPONSE	-0.155405	7.77e-57
HDAC7	HALLMARK_ANGIOGENESIS	0.300518	0.00712397	ACC		HDAC7	HALLMARK_ANGIOGENESIS	0.103861	3.62e-26
HDAC7	HALLMARK_APICAL_JUNCTION	0.096812	0.396012	ACC		HDAC7	HALLMARK_APICAL_JUNCTION	0.152475	9.33e-55
HDAC7	HALLMARK_APICAL_SURFACE	-0.0895557	0.432524	ACC		HDAC7	HALLMARK_APICAL_SURFACE	0.0972716	3.87e-23
HDAC7	HALLMARK_APOPTOSIS	-0.165454	0.145057	ACC		HDAC7	HALLMARK_APOPTOSIS	0.286891	7.29e-195
HDAC7	HALLMARK_BILE_ACID_METABOLISM	-0.0124135	0.913536	ACC		HDAC7	HALLMARK_BILE_ACID_METABOLISM	-0.451216	0
HDAC7	HALLMARK_CHOLESTEROL_HOMEOSTASIS	0.0812768	0.476422	ACC		HDAC7	HALLMARK_CHOLESTEROL_HOMEOSTASIS	-0.444015	0
HDAC7	HALLMARK_COAGULATION	0.100899	0.376279	ACC		HDAC7	HALLMARK_COAGULATION	-0.286746	1.17e-194
HDAC7	HALLMARK_COMPLEMENT	-0.0772233	0.498757	ACC		HDAC7	HALLMARK_COMPLEMENT	-0.103532	5.18e-26
HDAC7	HALLMARK_DNA_REPAIR	-0.142895	0.209009	ACC		HDAC7	HALLMARK_DNA_REPAIR	0.0751607	2.04e-14
HDAC7	HALLMARK_E2F_TARGETS	0.139224	0.221067	ACC		HDAC7	HALLMARK_E2F_TARGETS	0.0542957	3.37e-08
HDAC7	HALLMARK_EPITHELIAL_MESENCHYMAL_TRANSITION	0.199402	0.0781006	ACC		HDAC7	HALLMARK_EPITHELIAL_MESENCHYMAL_TRANSITION	0.229681	1.06e-123
HDAC7	HALLMARK_ESTROGEN_RESPONSE_EARLY	0.0531229	0.641953	ACC		HDAC7	HALLMARK_ESTROGEN_RESPONSE_EARLY	0.0711638	4.48e-13
HDAC7	HALLMARK_ESTROGEN_RESPONSE_LATE	0.0232425	0.838886	ACC		HDAC7	HALLMARK_ESTROGEN_RESPONSE_LATE	0.100605	1.2e-24
HDAC7	HALLMARK_FATTY_ACID_METABOLISM	-0.010489	0.926901	ACC		HDAC7	HALLMARK_FATTY_ACID_METABOLISM	-0.356273	1.02e-306
HDAC7	HALLMARK_G2M_CHECKPOINT	0.0957201	0.401387	ACC		HDAC7	HALLMARK_G2M_CHECKPOINT	0.0650002	3.8e-11
HDAC7	HALLMARK_GLYCOLYSIS	-0.0410339	0.719554	ACC		HDAC7	HALLMARK_GLYCOLYSIS	-0.0550329	2.19e-08
HDAC7	HALLMARK_HEDGEHOG_SIGNALING	0.00563489	0.960691	ACC		HDAC7	HALLMARK_HEDGEHOG_SIGNALING	-0.232412	1.07e-126
HDAC7	HALLMARK_HEME_METABOLISM	-0.0824516	0.470051	ACC		HDAC7	HALLMARK_HEME_METABOLISM	-0.184748	5.84e-80
HDAC7	HALLMARK_HYPOXIA	-0.0757547	0.506982	ACC		HDAC7	HALLMARK_HYPOXIA	-0.0286661	0.0035757
HDAC7	HALLMARK_IL2_STAT5_SIGNALING	0.0105559	0.926436	ACC		HDAC7	HALLMARK_IL2_STAT5_SIGNALING	0.259419	1.89e-158
HDAC7	HALLMARK_IL6_JAK_STAT3_SIGNALING	-0.0383164	0.73743	ACC		HDAC7	HALLMARK_IL6_JAK_STAT3_SIGNALING	0.221321	8.84e-115
HDAC7	HALLMARK_INFLAMMATORY_RESPONSE	0.0293454	0.797391	ACC		HDAC7	HALLMARK_INFLAMMATORY_RESPONSE	0.180082	5.31e-76
HDAC7	HALLMARK_INTERFERON_ALPHA_RESPONSE	-0.0287569	0.80137	ACC		HDAC7	HALLMARK_INTERFERON_ALPHA_RESPONSE	0.233804	3.08e-128
HDAC7	HALLMARK_INTERFERON_GAMMA_RESPONSE	-0.116568	0.30628	ACC		HDAC7	HALLMARK_INTERFERON_GAMMA_RESPONSE	0.244513	1.94e-140
HDAC7	HALLMARK_KRAS_SIGNALING_DN	0.0512974	0.653453	ACC		HDAC7	HALLMARK_KRAS_SIGNALING_DN	0.2619	1.45e-161
HDAC7	HALLMARK_KRAS_SIGNALING_UP	0.21507	0.0569812	ACC		HDAC7	HALLMARK_KRAS_SIGNALING_UP	0.0371251	0.00016093
HDAC7	HALLMARK_MITOTIC_SPINDLE	-0.033842	0.767166	ACC		HDAC7	HALLMARK_MITOTIC_SPINDLE	0.0864904	1.31e-18
HDAC7	HALLMARK_MTORC1_SIGNALING	0.0158088	0.890019	ACC		HDAC7	HALLMARK_MTORC1_SIGNALING	-0.199999	1.17e-93
HDAC7	HALLMARK_MYC_TARGETS_V1	-0.0160748	0.88818	ACC		HDAC7	HALLMARK_MYC_TARGETS_V1	0.239032	4.06e-134
HDAC7	HALLMARK_MYC_TARGETS_V2	0.0778755	0.495127	ACC		HDAC7	HALLMARK_MYC_TARGETS_V2	0.0138916	0.15807
HDAC7	HALLMARK_MYOGENESIS	-0.132445	0.244598	ACC		HDAC7	HALLMARK_MYOGENESIS	-0.0777508	2.53e-15
HDAC7	HALLMARK_NOTCH_SIGNALING	0.130778	0.250642	ACC		HDAC7	HALLMARK_NOTCH_SIGNALING	0.0480637	1.03e-06
HDAC7	HALLMARK_OXIDATIVE_PHOSPHORYLATION	0.0160748	0.88818	ACC		HDAC7	HALLMARK_OXIDATIVE_PHOSPHORYLATION	-0.135301	2.17e-43
HDAC7	HALLMARK_P53_PATHWAY	0.0956015	0.401973	ACC		HDAC7	HALLMARK_P53_PATHWAY	0.102623	1.39e-25
HDAC7	HALLMARK_PANCREAS_BETA_CELLS	-0.0691817	0.544631	ACC		HDAC7	HALLMARK_PANCREAS_BETA_CELLS	-0.16401	3.49e-63
HDAC7	HALLMARK_PEROXISOME	-0.0855577	0.45343	ACC		HDAC7	HALLMARK_PEROXISOME	-0.318371	5.99e-242
HDAC7	HALLMARK_PI3K_AKT_MTOR_SIGNALING	-0.416298	0.000135684	ACC		HDAC7	HALLMARK_PI3K_AKT_MTOR_SIGNALING	0.0291674	0.00303356
HDAC7	HALLMARK_PROTEIN_SECRETION	-0.134584	0.236996	ACC		HDAC7	HALLMARK_PROTEIN_SECRETION	-0.104197	2.5e-26
HDAC7	HALLMARK_REACTIVE_OXYGEN_SPECIES_PATHWAY	0.181457	0.109502	ACC		HDAC7	HALLMARK_REACTIVE_OXYGEN_SPECIES_PATHWAY	-0.0264828	0.00711571
HDAC7	HALLMARK_SPERMATOGENESIS	-0.15708	0.166816	ACC		HDAC7	HALLMARK_SPERMATOGENESIS	0.212531	8.64e-106
HDAC7	HALLMARK_TGF_BETA_SIGNALING	0.110357	0.332943	ACC		HDAC7	HALLMARK_TGF_BETA_SIGNALING	0.215076	2.37e-108
HDAC7	HALLMARK_TNFA_SIGNALING_VIA_NFKB	-0.0921755	0.419127	ACC		HDAC7	HALLMARK_TNFA_SIGNALING_VIA_NFKB	0.184588	8e-80
HDAC7	HALLMARK_UNFOLDED_PROTEIN_RESPONSE	0.00224965	0.984301	ACC		HDAC7	HALLMARK_UNFOLDED_PROTEIN_RESPONSE	-0.0456084	3.54e-06
HDAC7	HALLMARK_UV_RESPONSE_DN	0.135757	0.232896	ACC		HDAC7	HALLMARK_UV_RESPONSE_DN	0.0268578	0.00634312
HDAC7	HALLMARK_UV_RESPONSE_UP	-0.135213	0.234789	ACC		HDAC7	HALLMARK_UV_RESPONSE_UP	-0.189679	2.91e-84
HDAC7	HALLMARK_WNT_BETA_CATENIN_SIGNALING	-0.14823	0.19233	ACC		HDAC7	HALLMARK_WNT_BETA_CATENIN_SIGNALING	0.00141297	0.885839
HDAC7	HALLMARK_XENOBIOTIC_METABOLISM	-0.0998526	0.381272	ACC		HDAC7	HALLMARK_XENOBIOTIC_METABOLISM	-0.413727	0
HDAC8	HALLMARK_ADIPOGENESIS	-0.02075	0.855967	ACC		HDAC8	HALLMARK_ADIPOGENESIS	-0.00911901	0.354135
HDAC8	HALLMARK_ALLOGRAFT_REJECTION	-0.137761	0.226004	ACC		HDAC8	HALLMARK_ALLOGRAFT_REJECTION	-0.0567373	7.94e-09
HDAC8	HALLMARK_ANDROGEN_RESPONSE	0.225575	0.0456258	ACC		HDAC8	HALLMARK_ANDROGEN_RESPONSE	0.0797795	4.69e-16
HDAC8	HALLMARK_ANGIOGENESIS	-0.0777381	0.495891	ACC		HDAC8	HALLMARK_ANGIOGENESIS	-0.12646	4.42e-38
HDAC8	HALLMARK_APICAL_JUNCTION	0.127394	0.263216	ACC		HDAC8	HALLMARK_APICAL_JUNCTION	0.0252409	0.0103138
HDAC8	HALLMARK_APICAL_SURFACE	-0.084653	0.458238	ACC		HDAC8	HALLMARK_APICAL_SURFACE	0.0264659	0.00715254
HDAC8	HALLMARK_APOPTOSIS	-0.167077	0.141099	ACC		HDAC8	HALLMARK_APOPTOSIS	-0.0203239	0.0388927
HDAC8	HALLMARK_BILE_ACID_METABOLISM	0.0985088	0.387746	ACC		HDAC8	HALLMARK_BILE_ACID_METABOLISM	-0.0405511	3.75e-05
HDAC8	HALLMARK_CHOLESTEROL_HOMEOSTASIS	0.0384791	0.736356	ACC		HDAC8	HALLMARK_CHOLESTEROL_HOMEOSTASIS	-0.0568386	7.47e-09
HDAC8	HALLMARK_COAGULATION	-0.320571	0.00397284	ACC		HDAC8	HALLMARK_COAGULATION	-0.11891	7.74e-34
HDAC8	HALLMARK_COMPLEMENT	-0.177147	0.118335	ACC		HDAC8	HALLMARK_COMPLEMENT	-0.170419	3.83e-68
HDAC8	HALLMARK_DNA_REPAIR	0.0896627	0.431972	ACC		HDAC8	HALLMARK_DNA_REPAIR	0.23869	9.94e-134
HDAC8	HALLMARK_E2F_TARGETS	0.0619189	0.587752	ACC		HDAC8	HALLMARK_E2F_TARGETS	0.128695	2.18e-39
HDAC8	HALLMARK_EPITHELIAL_MESENCHYMAL_TRANSITION	-0.188949	0.0953746	ACC		HDAC8	HALLMARK_EPITHELIAL_MESENCHYMAL_TRANSITION	-0.113686	4.68e-31
HDAC8	HALLMARK_ESTROGEN_RESPONSE_EARLY	0.185141	0.102364	ACC		HDAC8	HALLMARK_ESTROGEN_RESPONSE_EARLY	0.104263	2.33e-26
HDAC8	HALLMARK_ESTROGEN_RESPONSE_LATE	0.223744	0.047458	ACC		HDAC8	HALLMARK_ESTROGEN_RESPONSE_LATE	0.160213	2.44e-60
HDAC8	HALLMARK_FATTY_ACID_METABOLISM	0.161006	0.156333	ACC		HDAC8	HALLMARK_FATTY_ACID_METABOLISM	0.0305017	0.00193527
HDAC8	HALLMARK_G2M_CHECKPOINT	0.0270478	0.812953	ACC		HDAC8	HALLMARK_G2M_CHECKPOINT	0.124205	8.73e-37
HDAC8	HALLMARK_GLYCOLYSIS	0.306848	0.00594974	ACC		HDAC8	HALLMARK_GLYCOLYSIS	0.131447	4.97e-41
HDAC8	HALLMARK_HEDGEHOG_SIGNALING	0.12581	0.269247	ACC		HDAC8	HALLMARK_HEDGEHOG_SIGNALING	-0.0218794	0.0261874
HDAC8	HALLMARK_HEME_METABOLISM	0.194996	0.0850501	ACC		HDAC8	HALLMARK_HEME_METABOLISM	0.13564	1.34e-43
HDAC8	HALLMARK_HYPOXIA	-0.047608	0.676941	ACC		HDAC8	HALLMARK_HYPOXIA	-0.143121	2.16e-48
HDAC8	HALLMARK_IL2_STAT5_SIGNALING	-0.193265	0.0879107	ACC		HDAC8	HALLMARK_IL2_STAT5_SIGNALING	-0.0445884	5.82e-06
HDAC8	HALLMARK_IL6_JAK_STAT3_SIGNALING	-0.168351	0.13805	ACC		HDAC8	HALLMARK_IL6_JAK_STAT3_SIGNALING	-0.14485	1.55e-49
HDAC8	HALLMARK_INFLAMMATORY_RESPONSE	-0.151921	0.181368	ACC		HDAC8	HALLMARK_INFLAMMATORY_RESPONSE	-0.132973	5.9e-42
HDAC8	HALLMARK_INTERFERON_ALPHA_RESPONSE	0.000347682	0.997574	ACC		HDAC8	HALLMARK_INTERFERON_ALPHA_RESPONSE	-0.0899374	5.33e-20
HDAC8	HALLMARK_INTERFERON_GAMMA_RESPONSE	-0.133878	0.239486	ACC		HDAC8	HALLMARK_INTERFERON_GAMMA_RESPONSE	-0.129041	1.36e-39
HDAC8	HALLMARK_KRAS_SIGNALING_DN	0.0482071	0.673105	ACC		HDAC8	HALLMARK_KRAS_SIGNALING_DN	-0.0208122	0.0344344
HDAC8	HALLMARK_KRAS_SIGNALING_UP	0.0727834	0.523833	ACC		HDAC8	HALLMARK_KRAS_SIGNALING_UP	-0.0541469	3.67e-08
HDAC8	HALLMARK_MITOTIC_SPINDLE	0.00746258	0.947957	ACC		HDAC8	HALLMARK_MITOTIC_SPINDLE	0.12662	3.57e-38
HDAC8	HALLMARK_MTORC1_SIGNALING	0.109189	0.338118	ACC		HDAC8	HALLMARK_MTORC1_SIGNALING	-0.0620256	2.82e-10
HDAC8	HALLMARK_MYC_TARGETS_V1	-0.178613	0.115271	ACC		HDAC8	HALLMARK_MYC_TARGETS_V1	0.0632166	1.28e-10
HDAC8	HALLMARK_MYC_TARGETS_V2	0.0341558	0.765068	ACC		HDAC8	HALLMARK_MYC_TARGETS_V2	0.101425	5.03e-25
HDAC8	HALLMARK_MYOGENESIS	-0.0139116	0.903149	ACC		HDAC8	HALLMARK_MYOGENESIS	0.00447808	0.649096
HDAC8	HALLMARK_NOTCH_SIGNALING	0.00631386	0.955959	ACC		HDAC8	HALLMARK_NOTCH_SIGNALING	-0.0901236	4.47e-20
HDAC8	HALLMARK_OXIDATIVE_PHOSPHORYLATION	0.178613	0.115271	ACC		HDAC8	HALLMARK_OXIDATIVE_PHOSPHORYLATION	-0.0404869	3.86e-05
HDAC8	HALLMARK_P53_PATHWAY	0.0685489	0.548325	ACC		HDAC8	HALLMARK_P53_PATHWAY	0.00539564	0.583519
HDAC8	HALLMARK_PANCREAS_BETA_CELLS	-0.110236	0.333478	ACC		HDAC8	HALLMARK_PANCREAS_BETA_CELLS	-0.0541884	3.59e-08
HDAC8	HALLMARK_PEROXISOME	0.0414036	0.717133	ACC		HDAC8	HALLMARK_PEROXISOME	0.180251	3.83e-76
HDAC8	HALLMARK_PI3K_AKT_MTOR_SIGNALING	0.0552511	0.628652	ACC		HDAC8	HALLMARK_PI3K_AKT_MTOR_SIGNALING	0.236197	6.54e-131
HDAC8	HALLMARK_PROTEIN_SECRETION	0.359575	0.00113545	ACC		HDAC8	HALLMARK_PROTEIN_SECRETION	0.0214486	0.0292849
HDAC8	HALLMARK_REACTIVE_OXYGEN_SPECIES_PATHWAY	0.03645	0.74979	ACC		HDAC8	HALLMARK_REACTIVE_OXYGEN_SPECIES_PATHWAY	-0.011387	0.247247
HDAC8	HALLMARK_SPERMATOGENESIS	0.106069	0.352183	ACC		HDAC8	HALLMARK_SPERMATOGENESIS	0.182085	1.09e-77
HDAC8	HALLMARK_TGF_BETA_SIGNALING	-0.142069	0.211682	ACC		HDAC8	HALLMARK_TGF_BETA_SIGNALING	-0.0638048	8.6e-11
HDAC8	HALLMARK_TNFA_SIGNALING_VIA_NFKB	-0.217624	0.054028	ACC		HDAC8	HALLMARK_TNFA_SIGNALING_VIA_NFKB	-0.173065	3e-70
HDAC8	HALLMARK_UNFOLDED_PROTEIN_RESPONSE	-0.0407735	0.72126	ACC		HDAC8	HALLMARK_UNFOLDED_PROTEIN_RESPONSE	0.0467614	1.99e-06
HDAC8	HALLMARK_UV_RESPONSE_DN	-0.0195249	0.864388	ACC		HDAC8	HALLMARK_UV_RESPONSE_DN	-0.0247592	0.0118643
HDAC8	HALLMARK_UV_RESPONSE_UP	0.0395391	0.729369	ACC		HDAC8	HALLMARK_UV_RESPONSE_UP	0.071377	3.82e-13
HDAC8	HALLMARK_WNT_BETA_CATENIN_SIGNALING	-0.0266342	0.815763	ACC		HDAC8	HALLMARK_WNT_BETA_CATENIN_SIGNALING	0.107071	1.02e-27
HDAC8	HALLMARK_XENOBIOTIC_METABOLISM	-0.0693077	0.543896	ACC		HDAC8	HALLMARK_XENOBIOTIC_METABOLISM	-0.0645843	5.06e-11
HDAC9	HALLMARK_ADIPOGENESIS	-0.0247899	0.828319	ACC		HDAC9	HALLMARK_ADIPOGENESIS	-0.0565347	8.97e-09
HDAC9	HALLMARK_ALLOGRAFT_REJECTION	0.351226	0.00150471	ACC		HDAC9	HALLMARK_ALLOGRAFT_REJECTION	0.0474148	1.43e-06
HDAC9	HALLMARK_ANDROGEN_RESPONSE	-0.0153125	0.893451	ACC		HDAC9	HALLMARK_ANDROGEN_RESPONSE	0.115987	2.89e-32
HDAC9	HALLMARK_ANGIOGENESIS	0.20719	0.0669321	ACC		HDAC9	HALLMARK_ANGIOGENESIS	-0.0134963	0.170246
HDAC9	HALLMARK_APICAL_JUNCTION	-0.119677	0.293469	ACC		HDAC9	HALLMARK_APICAL_JUNCTION	0.197538	2.28e-91
HDAC9	HALLMARK_APICAL_SURFACE	-0.401479	0.000245318	ACC		HDAC9	HALLMARK_APICAL_SURFACE	-0.0933364	2.01e-21
HDAC9	HALLMARK_APOPTOSIS	0.408076	0.000189102	ACC		HDAC9	HALLMARK_APOPTOSIS	0.0381669	0.000104655
HDAC9	HALLMARK_BILE_ACID_METABOLISM	-0.201444	0.0750383	ACC		HDAC9	HALLMARK_BILE_ACID_METABOLISM	-0.156971	5.77e-58
HDAC9	HALLMARK_CHOLESTEROL_HOMEOSTASIS	-0.281032	0.012113	ACC		HDAC9	HALLMARK_CHOLESTEROL_HOMEOSTASIS	-0.201623	3.48e-95
HDAC9	HALLMARK_COAGULATION	-0.0920946	0.419537	ACC		HDAC9	HALLMARK_COAGULATION	-0.274928	1.75e-178
HDAC9	HALLMARK_COMPLEMENT	0.253465	0.024204	ACC		HDAC9	HALLMARK_COMPLEMENT	-0.0581208	3.41e-09
HDAC9	HALLMARK_DNA_REPAIR	-0.0777064	0.496067	ACC		HDAC9	HALLMARK_DNA_REPAIR	-0.0322289	0.00105431
HDAC9	HALLMARK_E2F_TARGETS	-0.224147	0.0470494	ACC		HDAC9	HALLMARK_E2F_TARGETS	-0.0719934	2.39e-13
HDAC9	HALLMARK_EPITHELIAL_MESENCHYMAL_TRANSITION	0.271801	0.0153879	ACC		HDAC9	HALLMARK_EPITHELIAL_MESENCHYMAL_TRANSITION	0.0487801	7.07e-07
HDAC9	HALLMARK_ESTROGEN_RESPONSE_EARLY	-0.318863	0.00418178	ACC		HDAC9	HALLMARK_ESTROGEN_RESPONSE_EARLY	-0.116281	2.02e-32
HDAC9	HALLMARK_ESTROGEN_RESPONSE_LATE	-0.392854	0.000341979	ACC		HDAC9	HALLMARK_ESTROGEN_RESPONSE_LATE	-0.175498	3.24e-72
HDAC9	HALLMARK_FATTY_ACID_METABOLISM	-0.166663	0.142101	ACC		HDAC9	HALLMARK_FATTY_ACID_METABOLISM	-0.201145	9.83e-95
HDAC9	HALLMARK_G2M_CHECKPOINT	-0.258486	0.0214432	ACC		HDAC9	HALLMARK_G2M_CHECKPOINT	-0.0496684	4.42e-07
HDAC9	HALLMARK_GLYCOLYSIS	-0.166139	0.143378	ACC		HDAC9	HALLMARK_GLYCOLYSIS	-0.228522	1.92e-122
HDAC9	HALLMARK_HEDGEHOG_SIGNALING	-0.173217	0.126857	ACC		HDAC9	HALLMARK_HEDGEHOG_SIGNALING	0.330714	4.83e-262
HDAC9	HALLMARK_HEME_METABOLISM	-0.24836	0.0273147	ACC		HDAC9	HALLMARK_HEME_METABOLISM	0.122978	4.32e-36
HDAC9	HALLMARK_HYPOXIA	-0.0198206	0.862354	ACC		HDAC9	HALLMARK_HYPOXIA	-0.0187959	0.0561321
HDAC9	HALLMARK_IL2_STAT5_SIGNALING	0.399137	0.000268712	ACC		HDAC9	HALLMARK_IL2_STAT5_SIGNALING	0.0865445	1.25e-18
HDAC9	HALLMARK_IL6_JAK_STAT3_SIGNALING	0.361424	0.00106571	ACC		HDAC9	HALLMARK_IL6_JAK_STAT3_SIGNALING	-0.0201759	0.0403383
HDAC9	HALLMARK_INFLAMMATORY_RESPONSE	0.338415	0.0022846	ACC		HDAC9	HALLMARK_INFLAMMATORY_RESPONSE	0.0533476	5.81e-08
HDAC9	HALLMARK_INTERFERON_ALPHA_RESPONSE	0.331696	0.00282451	ACC		HDAC9	HALLMARK_INTERFERON_ALPHA_RESPONSE	-0.00786615	0.424123
HDAC9	HALLMARK_INTERFERON_GAMMA_RESPONSE	0.42278	0.000103804	ACC		HDAC9	HALLMARK_INTERFERON_GAMMA_RESPONSE	0.0290214	0.00318319
HDAC9	HALLMARK_KRAS_SIGNALING_DN	-0.171244	0.131308	ACC		HDAC9	HALLMARK_KRAS_SIGNALING_DN	-0.0545926	2.84e-08
HDAC9	HALLMARK_KRAS_SIGNALING_UP	0.301026	0.00702261	ACC		HDAC9	HALLMARK_KRAS_SIGNALING_UP	0.26605	7.5e-167
HDAC9	HALLMARK_MITOTIC_SPINDLE	-0.177541	0.117505	ACC		HDAC9	HALLMARK_MITOTIC_SPINDLE	0.160953	6.9e-61
HDAC9	HALLMARK_MTORC1_SIGNALING	-0.110549	0.332097	ACC		HDAC9	HALLMARK_MTORC1_SIGNALING	-0.0568806	7.28e-09
HDAC9	HALLMARK_MYC_TARGETS_V1	-0.132911	0.242928	ACC		HDAC9	HALLMARK_MYC_TARGETS_V1	0.0304162	0.00199287
HDAC9	HALLMARK_MYC_TARGETS_V2	-0.227524	0.0437402	ACC		HDAC9	HALLMARK_MYC_TARGETS_V2	-0.175298	4.7e-72
HDAC9	HALLMARK_MYOGENESIS	-0.291419	0.00916798	ACC		HDAC9	HALLMARK_MYOGENESIS	0.145922	2.97e-50
HDAC9	HALLMARK_NOTCH_SIGNALING	-0.0496991	0.663589	ACC		HDAC9	HALLMARK_NOTCH_SIGNALING	0.121396	3.32e-35
HDAC9	HALLMARK_OXIDATIVE_PHOSPHORYLATION	0.132911	0.242928	ACC		HDAC9	HALLMARK_OXIDATIVE_PHOSPHORYLATION	-0.160855	8.17e-61
HDAC9	HALLMARK_P53_PATHWAY	0.150835	0.184545	ACC		HDAC9	HALLMARK_P53_PATHWAY	-0.18108	7.71e-77
HDAC9	HALLMARK_PANCREAS_BETA_CELLS	0.168585	0.137494	ACC		HDAC9	HALLMARK_PANCREAS_BETA_CELLS	0.101229	6.2e-25
HDAC9	HALLMARK_PEROXISOME	-0.333319	0.00268458	ACC		HDAC9	HALLMARK_PEROXISOME	-0.0665796	1.26e-11
HDAC9	HALLMARK_PI3K_AKT_MTOR_SIGNALING	0.0324988	0.77616	ACC		HDAC9	HALLMARK_PI3K_AKT_MTOR_SIGNALING	0.211104	2.28e-104
HDAC9	HALLMARK_PROTEIN_SECRETION	0.162513	0.152444	ACC		HDAC9	HALLMARK_PROTEIN_SECRETION	0.198168	5.95e-92
HDAC9	HALLMARK_REACTIVE_OXYGEN_SPECIES_PATHWAY	0.141574	0.213295	ACC		HDAC9	HALLMARK_REACTIVE_OXYGEN_SPECIES_PATHWAY	-0.0689929	2.24e-12
HDAC9	HALLMARK_SPERMATOGENESIS	-0.10584	0.353231	ACC		HDAC9	HALLMARK_SPERMATOGENESIS	0.0263495	0.00741011
HDAC9	HALLMARK_TGF_BETA_SIGNALING	0.0806429	0.479879	ACC		HDAC9	HALLMARK_TGF_BETA_SIGNALING	0.192787	4.91e-87
HDAC9	HALLMARK_TNFA_SIGNALING_VIA_NFKB	0.341445	0.00207299	ACC		HDAC9	HALLMARK_TNFA_SIGNALING_VIA_NFKB	-0.0274104	0.00534157
HDAC9	HALLMARK_UNFOLDED_PROTEIN_RESPONSE	0.078645	0.490862	ACC		HDAC9	HALLMARK_UNFOLDED_PROTEIN_RESPONSE	-0.00364005	0.711483
HDAC9	HALLMARK_UV_RESPONSE_DN	-0.0116801	0.918627	ACC		HDAC9	HALLMARK_UV_RESPONSE_DN	0.293703	1.48e-204
HDAC9	HALLMARK_UV_RESPONSE_UP	-0.455604	2.45267e-05	ACC		HDAC9	HALLMARK_UV_RESPONSE_UP	0.100945	8.38e-25
HDAC9	HALLMARK_WNT_BETA_CATENIN_SIGNALING	-0.223208	0.0480054	ACC		HDAC9	HALLMARK_WNT_BETA_CATENIN_SIGNALING	0.139449	5.25e-46
HDAC9	HALLMARK_XENOBIOTIC_METABOLISM	-0.388422	0.000404223	ACC		HDAC9	HALLMARK_XENOBIOTIC_METABOLISM	-0.245227	2.84e-141
KAT2A	HALLMARK_ADIPOGENESIS	-0.195654	0.0839825	ACC		KAT2A	HALLMARK_ADIPOGENESIS	-0.138303	2.83e-45
KAT2A	HALLMARK_ALLOGRAFT_REJECTION	-0.159982	0.159019	ACC		KAT2A	HALLMARK_ALLOGRAFT_REJECTION	-0.0668268	1.06e-11
KAT2A	HALLMARK_ANDROGEN_RESPONSE	-0.225177	0.0460189	ACC		KAT2A	HALLMARK_ANDROGEN_RESPONSE	-0.238989	4.55e-134
KAT2A	HALLMARK_ANGIOGENESIS	-0.143161	0.208155	ACC		KAT2A	HALLMARK_ANGIOGENESIS	-0.253204	8.57e-151
KAT2A	HALLMARK_APICAL_JUNCTION	0.25049	0.025978	ACC		KAT2A	HALLMARK_APICAL_JUNCTION	0.122965	4.39e-36
KAT2A	HALLMARK_APICAL_SURFACE	0.222368	0.048875	ACC		KAT2A	HALLMARK_APICAL_SURFACE	0.0554424	1.72e-08
KAT2A	HALLMARK_APOPTOSIS	-0.154053	0.175247	ACC		KAT2A	HALLMARK_APOPTOSIS	-0.268574	4.1e-170
KAT2A	HALLMARK_BILE_ACID_METABOLISM	-0.025835	0.821198	ACC		KAT2A	HALLMARK_BILE_ACID_METABOLISM	-0.0237909	0.015618
KAT2A	HALLMARK_CHOLESTEROL_HOMEOSTASIS	0.00996834	0.93052	ACC		KAT2A	HALLMARK_CHOLESTEROL_HOMEOSTASIS	0.104268	2.31e-26
KAT2A	HALLMARK_COAGULATION	0.192292	0.0895509	ACC		KAT2A	HALLMARK_COAGULATION	-0.0928827	3.13e-21
KAT2A	HALLMARK_COMPLEMENT	-0.0701915	0.538759	ACC		KAT2A	HALLMARK_COMPLEMENT	-0.240629	6.07e-136
KAT2A	HALLMARK_DNA_REPAIR	0.444294	4.10044e-05	ACC		KAT2A	HALLMARK_DNA_REPAIR	0.410394	0
KAT2A	HALLMARK_E2F_TARGETS	0.151202	0.183466	ACC		KAT2A	HALLMARK_E2F_TARGETS	0.318056	1.9e-241
KAT2A	HALLMARK_EPITHELIAL_MESENCHYMAL_TRANSITION	-0.00961055	0.933008	ACC		KAT2A	HALLMARK_EPITHELIAL_MESENCHYMAL_TRANSITION	-0.297605	3.13e-210
KAT2A	HALLMARK_ESTROGEN_RESPONSE_EARLY	-0.0408879	0.72051	ACC		KAT2A	HALLMARK_ESTROGEN_RESPONSE_EARLY	-0.0879613	3.4e-19
KAT2A	HALLMARK_ESTROGEN_RESPONSE_LATE	-0.0256666	0.822345	ACC		KAT2A	HALLMARK_ESTROGEN_RESPONSE_LATE	0.0465425	2.23e-06
KAT2A	HALLMARK_FATTY_ACID_METABOLISM	-0.149577	0.188276	ACC		KAT2A	HALLMARK_FATTY_ACID_METABOLISM	0.0413188	2.67e-05
KAT2A	HALLMARK_G2M_CHECKPOINT	0.220491	0.0508627	ACC		KAT2A	HALLMARK_G2M_CHECKPOINT	0.28714	3.27e-195
KAT2A	HALLMARK_GLYCOLYSIS	0.0203875	0.858457	ACC		KAT2A	HALLMARK_GLYCOLYSIS	0.133838	1.74e-42
KAT2A	HALLMARK_HEDGEHOG_SIGNALING	0.0583361	0.60958	ACC		KAT2A	HALLMARK_HEDGEHOG_SIGNALING	0.145679	4.33e-50
KAT2A	HALLMARK_HEME_METABOLISM	-0.0277194	0.808397	ACC		KAT2A	HALLMARK_HEME_METABOLISM	0.146785	7.79e-51
KAT2A	HALLMARK_HYPOXIA	0.0672796	0.555773	ACC		KAT2A	HALLMARK_HYPOXIA	-0.199651	2.48e-93
KAT2A	HALLMARK_IL2_STAT5_SIGNALING	-0.156226	0.169164	ACC		KAT2A	HALLMARK_IL2_STAT5_SIGNALING	-0.178222	1.87e-74
KAT2A	HALLMARK_IL6_JAK_STAT3_SIGNALING	-0.110343	0.333004	ACC		KAT2A	HALLMARK_IL6_JAK_STAT3_SIGNALING	-0.139521	4.72e-46
KAT2A	HALLMARK_INFLAMMATORY_RESPONSE	-0.056988	0.617883	ACC		KAT2A	HALLMARK_INFLAMMATORY_RESPONSE	-0.184508	9.38e-80
KAT2A	HALLMARK_INTERFERON_ALPHA_RESPONSE	-0.153768	0.176056	ACC		KAT2A	HALLMARK_INTERFERON_ALPHA_RESPONSE	-0.146599	1.04e-50
KAT2A	HALLMARK_INTERFERON_GAMMA_RESPONSE	-0.183208	0.106064	ACC		KAT2A	HALLMARK_INTERFERON_GAMMA_RESPONSE	-0.18969	2.85e-84
KAT2A	HALLMARK_KRAS_SIGNALING_DN	0.261117	0.020107	ACC		KAT2A	HALLMARK_KRAS_SIGNALING_DN	-0.00749715	0.446184
KAT2A	HALLMARK_KRAS_SIGNALING_UP	-0.294271	0.00847809	ACC		KAT2A	HALLMARK_KRAS_SIGNALING_UP	-0.152902	4.67e-55
KAT2A	HALLMARK_MITOTIC_SPINDLE	0.220234	0.0511403	ACC		KAT2A	HALLMARK_MITOTIC_SPINDLE	0.292509	7.74e-203
KAT2A	HALLMARK_MTORC1_SIGNALING	-0.036925	0.746638	ACC		KAT2A	HALLMARK_MTORC1_SIGNALING	0.0109191	0.267206
KAT2A	HALLMARK_MYC_TARGETS_V1	0.271034	0.0156913	ACC		KAT2A	HALLMARK_MYC_TARGETS_V1	0.225161	7.81e-119
KAT2A	HALLMARK_MYC_TARGETS_V2	0.146366	0.198046	ACC		KAT2A	HALLMARK_MYC_TARGETS_V2	0.46305	0
KAT2A	HALLMARK_MYOGENESIS	0.403739	0.000224525	ACC		KAT2A	HALLMARK_MYOGENESIS	0.0787894	1.07e-15
KAT2A	HALLMARK_NOTCH_SIGNALING	-0.0557185	0.625747	ACC		KAT2A	HALLMARK_NOTCH_SIGNALING	0.0402594	4.27e-05
KAT2A	HALLMARK_OXIDATIVE_PHOSPHORYLATION	-0.271034	0.0156913	ACC		KAT2A	HALLMARK_OXIDATIVE_PHOSPHORYLATION	-0.00638237	0.516651
KAT2A	HALLMARK_P53_PATHWAY	-0.151321	0.18312	ACC		KAT2A	HALLMARK_P53_PATHWAY	0.0632985	1.21e-10
KAT2A	HALLMARK_PANCREAS_BETA_CELLS	-0.235459	0.0367155	ACC		KAT2A	HALLMARK_PANCREAS_BETA_CELLS	-0.00867118	0.378269
KAT2A	HALLMARK_PEROXISOME	0.0280736	0.805996	ACC		KAT2A	HALLMARK_PEROXISOME	0.120862	6.57e-35
KAT2A	HALLMARK_PI3K_AKT_MTOR_SIGNALING	0.0713659	0.53197	ACC		KAT2A	HALLMARK_PI3K_AKT_MTOR_SIGNALING	0.155727	4.56e-57
KAT2A	HALLMARK_PROTEIN_SECRETION	-0.265055	0.0182404	ACC		KAT2A	HALLMARK_PROTEIN_SECRETION	-0.244797	9.03e-141
KAT2A	HALLMARK_REACTIVE_OXYGEN_SPECIES_PATHWAY	-0.176209	0.120329	ACC		KAT2A	HALLMARK_REACTIVE_OXYGEN_SPECIES_PATHWAY	-0.067215	8.06e-12
KAT2A	HALLMARK_SPERMATOGENESIS	-0.050238	0.660165	ACC		KAT2A	HALLMARK_SPERMATOGENESIS	0.12579	1.08e-37
KAT2A	HALLMARK_TGF_BETA_SIGNALING	-0.00512751	0.964228	ACC		KAT2A	HALLMARK_TGF_BETA_SIGNALING	-0.208828	4.02e-102
KAT2A	HALLMARK_TNFA_SIGNALING_VIA_NFKB	-0.0268112	0.81456	ACC		KAT2A	HALLMARK_TNFA_SIGNALING_VIA_NFKB	-0.22617	6.53e-120
KAT2A	HALLMARK_UNFOLDED_PROTEIN_RESPONSE	-0.0409985	0.719786	ACC		KAT2A	HALLMARK_UNFOLDED_PROTEIN_RESPONSE	0.15083	1.32e-53
KAT2A	HALLMARK_UV_RESPONSE_DN	-0.030959	0.786507	ACC		KAT2A	HALLMARK_UV_RESPONSE_DN	-0.275861	9.86e-180
KAT2A	HALLMARK_UV_RESPONSE_UP	0.121443	0.286354	ACC		KAT2A	HALLMARK_UV_RESPONSE_UP	0.289056	6.48e-198
KAT2A	HALLMARK_WNT_BETA_CATENIN_SIGNALING	0.394757	0.00031805	ACC		KAT2A	HALLMARK_WNT_BETA_CATENIN_SIGNALING	0.360745	5.65580102639427e-315
KAT2A	HALLMARK_XENOBIOTIC_METABOLISM	0.106749	0.349088	ACC		KAT2A	HALLMARK_XENOBIOTIC_METABOLISM	0.00441807	0.653489
KAT2B	HALLMARK_ADIPOGENESIS	0.199786	0.0775178	ACC		KAT2B	HALLMARK_ADIPOGENESIS	0.242889	1.5e-138
KAT2B	HALLMARK_ALLOGRAFT_REJECTION	-0.0494012	0.665485	ACC		KAT2B	HALLMARK_ALLOGRAFT_REJECTION	0.00719199	0.464911
KAT2B	HALLMARK_ANDROGEN_RESPONSE	0.14799	0.19306	ACC		KAT2B	HALLMARK_ANDROGEN_RESPONSE	0.172154	1.6e-69
KAT2B	HALLMARK_ANGIOGENESIS	-0.0470299	0.68065	ACC		KAT2B	HALLMARK_ANGIOGENESIS	-0.131599	4.02e-41
KAT2B	HALLMARK_APICAL_JUNCTION	-0.283142	0.0114558	ACC		KAT2B	HALLMARK_APICAL_JUNCTION	0.102638	1.37e-25
KAT2B	HALLMARK_APICAL_SURFACE	-0.229802	0.0416181	ACC		KAT2B	HALLMARK_APICAL_SURFACE	-0.1781	2.36e-74
KAT2B	HALLMARK_APOPTOSIS	0.131295	0.248755	ACC		KAT2B	HALLMARK_APOPTOSIS	-0.0822494	5.69e-17
KAT2B	HALLMARK_BILE_ACID_METABOLISM	0.16907	0.136351	ACC		KAT2B	HALLMARK_BILE_ACID_METABOLISM	0.15735	3.07e-58
KAT2B	HALLMARK_CHOLESTEROL_HOMEOSTASIS	-0.0776874	0.496173	ACC		KAT2B	HALLMARK_CHOLESTEROL_HOMEOSTASIS	-0.0552335	1.95e-08
KAT2B	HALLMARK_COAGULATION	0.160403	0.157913	ACC		KAT2B	HALLMARK_COAGULATION	-0.10637	2.25e-27
KAT2B	HALLMARK_COMPLEMENT	0.12497	0.272482	ACC		KAT2B	HALLMARK_COMPLEMENT	0.147322	3.38e-51
KAT2B	HALLMARK_DNA_REPAIR	-0.0704226	0.53742	ACC		KAT2B	HALLMARK_DNA_REPAIR	-0.0376542	0.000129511
KAT2B	HALLMARK_E2F_TARGETS	-0.0680177	0.551436	ACC		KAT2B	HALLMARK_E2F_TARGETS	-0.285969	1.43e-193
KAT2B	HALLMARK_EPITHELIAL_MESENCHYMAL_TRANSITION	-0.0791123	0.488281	ACC		KAT2B	HALLMARK_EPITHELIAL_MESENCHYMAL_TRANSITION	-0.159907	4.11e-60
KAT2B	HALLMARK_ESTROGEN_RESPONSE_EARLY	0.187865	0.0973244	ACC		KAT2B	HALLMARK_ESTROGEN_RESPONSE_EARLY	-0.233621	4.91e-128
KAT2B	HALLMARK_ESTROGEN_RESPONSE_LATE	-0.144923	0.202552	ACC		KAT2B	HALLMARK_ESTROGEN_RESPONSE_LATE	-0.474993	0
KAT2B	HALLMARK_FATTY_ACID_METABOLISM	0.0249605	0.827155	ACC		KAT2B	HALLMARK_FATTY_ACID_METABOLISM	0.100319	1.63e-24
KAT2B	HALLMARK_G2M_CHECKPOINT	-0.035892	0.753497	ACC		KAT2B	HALLMARK_G2M_CHECKPOINT	-0.269259	5.26e-171
KAT2B	HALLMARK_GLYCOLYSIS	-0.308951	0.00559929	ACC		KAT2B	HALLMARK_GLYCOLYSIS	-0.47643	0
KAT2B	HALLMARK_HEDGEHOG_SIGNALING	-0.193418	0.0876541	ACC		KAT2B	HALLMARK_HEDGEHOG_SIGNALING	0.485956	0
KAT2B	HALLMARK_HEME_METABOLISM	0.067282	0.555759	ACC		KAT2B	HALLMARK_HEME_METABOLISM	0.373232	0
KAT2B	HALLMARK_HYPOXIA	-0.0883311	0.438869	ACC		KAT2B	HALLMARK_HYPOXIA	0.113668	4.78e-31
KAT2B	HALLMARK_IL2_STAT5_SIGNALING	0.153963	0.175504	ACC		KAT2B	HALLMARK_IL2_STAT5_SIGNALING	0.0961116	1.26e-22
KAT2B	HALLMARK_IL6_JAK_STAT3_SIGNALING	0.110981	0.330202	ACC		KAT2B	HALLMARK_IL6_JAK_STAT3_SIGNALING	-0.042861	1.32e-05
KAT2B	HALLMARK_INFLAMMATORY_RESPONSE	0.128948	0.257391	ACC		KAT2B	HALLMARK_INFLAMMATORY_RESPONSE	-0.00514686	0.600993
KAT2B	HALLMARK_INTERFERON_ALPHA_RESPONSE	0.118534	0.29814	ACC		KAT2B	HALLMARK_INTERFERON_ALPHA_RESPONSE	-0.030374	0.00202185
KAT2B	HALLMARK_INTERFERON_GAMMA_RESPONSE	0.12284	0.280806	ACC		KAT2B	HALLMARK_INTERFERON_GAMMA_RESPONSE	0.0243847	0.0132088
KAT2B	HALLMARK_KRAS_SIGNALING_DN	-0.15666	0.167969	ACC		KAT2B	HALLMARK_KRAS_SIGNALING_DN	-0.237395	2.92e-132
KAT2B	HALLMARK_KRAS_SIGNALING_UP	0.156868	0.167398	ACC		KAT2B	HALLMARK_KRAS_SIGNALING_UP	0.20172	2.82e-95
KAT2B	HALLMARK_MITOTIC_SPINDLE	0.185024	0.102585	ACC		KAT2B	HALLMARK_MITOTIC_SPINDLE	0.100832	9.46e-25
KAT2B	HALLMARK_MTORC1_SIGNALING	-0.124015	0.276193	ACC		KAT2B	HALLMARK_MTORC1_SIGNALING	-0.157843	1.34e-58
KAT2B	HALLMARK_MYC_TARGETS_V1	0.0874929	0.443242	ACC		KAT2B	HALLMARK_MYC_TARGETS_V1	-0.134824	4.3e-43
KAT2B	HALLMARK_MYC_TARGETS_V2	-0.385902	0.00044409	ACC		KAT2B	HALLMARK_MYC_TARGETS_V2	-0.400137	0
KAT2B	HALLMARK_MYOGENESIS	-0.196042	0.0833577	ACC		KAT2B	HALLMARK_MYOGENESIS	0.160633	1.19e-60
KAT2B	HALLMARK_NOTCH_SIGNALING	-0.134512	0.23725	ACC		KAT2B	HALLMARK_NOTCH_SIGNALING	0.201827	2.23e-95
KAT2B	HALLMARK_OXIDATIVE_PHOSPHORYLATION	-0.0874929	0.443242	ACC		KAT2B	HALLMARK_OXIDATIVE_PHOSPHORYLATION	0.03781	0.000121427
KAT2B	HALLMARK_P53_PATHWAY	-0.209205	0.064263	ACC		KAT2B	HALLMARK_P53_PATHWAY	-0.184641	7.21e-80
KAT2B	HALLMARK_PANCREAS_BETA_CELLS	0.274026	0.0145355	ACC		KAT2B	HALLMARK_PANCREAS_BETA_CELLS	0.16227	7.18e-62
KAT2B	HALLMARK_PEROXISOME	-0.0215484	0.850488	ACC		KAT2B	HALLMARK_PEROXISOME	0.0950298	3.75e-22
KAT2B	HALLMARK_PI3K_AKT_MTOR_SIGNALING	0.0661541	0.562418	ACC		KAT2B	HALLMARK_PI3K_AKT_MTOR_SIGNALING	0.294859	3.14e-206
KAT2B	HALLMARK_PROTEIN_SECRETION	0.20591	0.0686735	ACC		KAT2B	HALLMARK_PROTEIN_SECRETION	0.381389	0
KAT2B	HALLMARK_REACTIVE_OXYGEN_SPECIES_PATHWAY	-0.0708092	0.535183	ACC		KAT2B	HALLMARK_REACTIVE_OXYGEN_SPECIES_PATHWAY	0.0999204	2.48e-24
KAT2B	HALLMARK_SPERMATOGENESIS	0.00734449	0.948779	ACC		KAT2B	HALLMARK_SPERMATOGENESIS	-0.087145	7.21e-19
KAT2B	HALLMARK_TGF_BETA_SIGNALING	0.231461	0.0401269	ACC		KAT2B	HALLMARK_TGF_BETA_SIGNALING	0.156614	1.05e-57
KAT2B	HALLMARK_TNFA_SIGNALING_VIA_NFKB	0.18705	0.0988119	ACC		KAT2B	HALLMARK_TNFA_SIGNALING_VIA_NFKB	-0.0870372	7.96e-19
KAT2B	HALLMARK_UNFOLDED_PROTEIN_RESPONSE	0.0829438	0.467396	ACC		KAT2B	HALLMARK_UNFOLDED_PROTEIN_RESPONSE	-0.0462743	2.55e-06
KAT2B	HALLMARK_UV_RESPONSE_DN	0.0611334	0.592507	ACC		KAT2B	HALLMARK_UV_RESPONSE_DN	0.402679	0
KAT2B	HALLMARK_UV_RESPONSE_UP	-0.361324	0.00106939	ACC		KAT2B	HALLMARK_UV_RESPONSE_UP	0.110327	2.46e-29
KAT2B	HALLMARK_WNT_BETA_CATENIN_SIGNALING	-0.174221	0.124638	ACC		KAT2B	HALLMARK_WNT_BETA_CATENIN_SIGNALING	0.0992529	4.99e-24
KAT2B	HALLMARK_XENOBIOTIC_METABOLISM	0.098	0.390214	ACC		KAT2B	HALLMARK_XENOBIOTIC_METABOLISM	0.00840445	0.393112
KAT6A	HALLMARK_ADIPOGENESIS	0.115493	0.310795	ACC		KAT6A	HALLMARK_ADIPOGENESIS	-0.210146	2.03e-103
KAT6A	HALLMARK_ALLOGRAFT_REJECTION	-0.0659729	0.563491	ACC		KAT6A	HALLMARK_ALLOGRAFT_REJECTION	0.0463556	2.44e-06
KAT6A	HALLMARK_ANDROGEN_RESPONSE	0.309032	0.00558622	ACC		KAT6A	HALLMARK_ANDROGEN_RESPONSE	0.185534	1.23e-80
KAT6A	HALLMARK_ANGIOGENESIS	0.0197963	0.862521	ACC		KAT6A	HALLMARK_ANGIOGENESIS	-0.108281	2.6e-28
KAT6A	HALLMARK_APICAL_JUNCTION	0.193689	0.0872027	ACC		KAT6A	HALLMARK_APICAL_JUNCTION	0.1551	1.28e-56
KAT6A	HALLMARK_APICAL_SURFACE	-0.125126	0.271879	ACC		KAT6A	HALLMARK_APICAL_SURFACE	0.12322	3.16e-36
KAT6A	HALLMARK_APOPTOSIS	-0.0352213	0.757961	ACC		KAT6A	HALLMARK_APOPTOSIS	-0.0286806	0.00355888
KAT6A	HALLMARK_BILE_ACID_METABOLISM	-0.0309386	0.786645	ACC		KAT6A	HALLMARK_BILE_ACID_METABOLISM	-0.299553	4.26e-213
KAT6A	HALLMARK_CHOLESTEROL_HOMEOSTASIS	-0.0125126	0.912849	ACC		KAT6A	HALLMARK_CHOLESTEROL_HOMEOSTASIS	-0.324387	1.26e-251
KAT6A	HALLMARK_COAGULATION	0.0249585	0.827169	ACC		KAT6A	HALLMARK_COAGULATION	-0.365629	0
KAT6A	HALLMARK_COMPLEMENT	-0.0854936	0.45377	ACC		KAT6A	HALLMARK_COMPLEMENT	-0.136044	7.49e-44
KAT6A	HALLMARK_DNA_REPAIR	0.0574857	0.614812	ACC		KAT6A	HALLMARK_DNA_REPAIR	-0.198494	2.97e-92
KAT6A	HALLMARK_E2F_TARGETS	0.0233761	0.837973	ACC		KAT6A	HALLMARK_E2F_TARGETS	0.152934	4.44e-55
KAT6A	HALLMARK_EPITHELIAL_MESENCHYMAL_TRANSITION	0.0590712	0.605072	ACC		KAT6A	HALLMARK_EPITHELIAL_MESENCHYMAL_TRANSITION	0.096018	1.39e-22
KAT6A	HALLMARK_ESTROGEN_RESPONSE_EARLY	0.178631	0.115233	ACC		KAT6A	HALLMARK_ESTROGEN_RESPONSE_EARLY	0.214233	1.69e-107
KAT6A	HALLMARK_ESTROGEN_RESPONSE_LATE	-0.125288	0.271254	ACC		KAT6A	HALLMARK_ESTROGEN_RESPONSE_LATE	0.0888256	1.52e-19
KAT6A	HALLMARK_FATTY_ACID_METABOLISM	-0.063558	0.577887	ACC		KAT6A	HALLMARK_FATTY_ACID_METABOLISM	-0.365718	0
KAT6A	HALLMARK_G2M_CHECKPOINT	0.0251633	0.825773	ACC		KAT6A	HALLMARK_G2M_CHECKPOINT	0.222914	1.88e-116
KAT6A	HALLMARK_GLYCOLYSIS	-0.277709	0.0132144	ACC		KAT6A	HALLMARK_GLYCOLYSIS	-0.304616	1.19e-220
KAT6A	HALLMARK_HEDGEHOG_SIGNALING	0.142362	0.210732	ACC		KAT6A	HALLMARK_HEDGEHOG_SIGNALING	0.141848	1.48e-47
KAT6A	HALLMARK_HEME_METABOLISM	-0.0610455	0.59304	ACC		KAT6A	HALLMARK_HEME_METABOLISM	0.0472877	1.53e-06
KAT6A	HALLMARK_HYPOXIA	-0.126371	0.2671	ACC		KAT6A	HALLMARK_HYPOXIA	-0.170659	2.47e-68
KAT6A	HALLMARK_IL2_STAT5_SIGNALING	-0.0910606	0.424799	ACC		KAT6A	HALLMARK_IL2_STAT5_SIGNALING	0.0606088	7.09e-10
KAT6A	HALLMARK_IL6_JAK_STAT3_SIGNALING	-0.162303	0.152982	ACC		KAT6A	HALLMARK_IL6_JAK_STAT3_SIGNALING	0.0198032	0.044179
KAT6A	HALLMARK_INFLAMMATORY_RESPONSE	-0.000737013	0.994857	ACC		KAT6A	HALLMARK_INFLAMMATORY_RESPONSE	0.137582	8.09e-45
KAT6A	HALLMARK_INTERFERON_ALPHA_RESPONSE	-0.2166	0.0551965	ACC		KAT6A	HALLMARK_INTERFERON_ALPHA_RESPONSE	-0.0229879	0.0194861
KAT6A	HALLMARK_INTERFERON_GAMMA_RESPONSE	-0.0869799	0.44593	ACC		KAT6A	HALLMARK_INTERFERON_GAMMA_RESPONSE	0.0251905	0.010467
KAT6A	HALLMARK_KRAS_SIGNALING_DN	0.0848337	0.457275	ACC		KAT6A	HALLMARK_KRAS_SIGNALING_DN	0.107472	6.5e-28
KAT6A	HALLMARK_KRAS_SIGNALING_UP	0.145096	0.202008	ACC		KAT6A	HALLMARK_KRAS_SIGNALING_UP	0.141967	1.23e-47
KAT6A	HALLMARK_MITOTIC_SPINDLE	0.340037	0.00216902	ACC		KAT6A	HALLMARK_MITOTIC_SPINDLE	0.446952	0
KAT6A	HALLMARK_MTORC1_SIGNALING	-0.214987	0.0570793	ACC		KAT6A	HALLMARK_MTORC1_SIGNALING	0.0157659	0.109142
KAT6A	HALLMARK_MYC_TARGETS_V1	-0.141768	0.21266	ACC		KAT6A	HALLMARK_MYC_TARGETS_V1	0.233035	2.19e-127
KAT6A	HALLMARK_MYC_TARGETS_V2	-0.234332	0.037652	ACC		KAT6A	HALLMARK_MYC_TARGETS_V2	-0.103923	3.38e-26
KAT6A	HALLMARK_MYOGENESIS	-0.0491761	0.666919	ACC		KAT6A	HALLMARK_MYOGENESIS	-0.0575432	4.86e-09
KAT6A	HALLMARK_NOTCH_SIGNALING	-0.064269	0.57363	ACC		KAT6A	HALLMARK_NOTCH_SIGNALING	0.158083	8.99e-59
KAT6A	HALLMARK_OXIDATIVE_PHOSPHORYLATION	0.141768	0.21266	ACC		KAT6A	HALLMARK_OXIDATIVE_PHOSPHORYLATION	-0.309044	2.2e-227
KAT6A	HALLMARK_P53_PATHWAY	-0.034156	0.765067	ACC		KAT6A	HALLMARK_P53_PATHWAY	-0.22588	1.33e-119
KAT6A	HALLMARK_PANCREAS_BETA_CELLS	-0.0392965	0.730966	ACC		KAT6A	HALLMARK_PANCREAS_BETA_CELLS	-0.0541254	3.72e-08
KAT6A	HALLMARK_PEROXISOME	-0.0897026	0.431766	ACC		KAT6A	HALLMARK_PEROXISOME	-0.28396	8.95e-191
KAT6A	HALLMARK_PI3K_AKT_MTOR_SIGNALING	0.0233822	0.837931	ACC		KAT6A	HALLMARK_PI3K_AKT_MTOR_SIGNALING	0.115614	4.55e-32
KAT6A	HALLMARK_PROTEIN_SECRETION	0.345554	0.00181417	ACC		KAT6A	HALLMARK_PROTEIN_SECRETION	0.278263	5.74e-183
KAT6A	HALLMARK_REACTIVE_OXYGEN_SPECIES_PATHWAY	-0.169716	0.134838	ACC		KAT6A	HALLMARK_REACTIVE_OXYGEN_SPECIES_PATHWAY	-0.33724	4.72e-273
KAT6A	HALLMARK_SPERMATOGENESIS	-0.118984	0.296297	ACC		KAT6A	HALLMARK_SPERMATOGENESIS	0.169902	9.78e-68
KAT6A	HALLMARK_TGF_BETA_SIGNALING	0.431503	7.17664e-05	ACC		KAT6A	HALLMARK_TGF_BETA_SIGNALING	0.285843	2.14e-193
KAT6A	HALLMARK_TNFA_SIGNALING_VIA_NFKB	-0.0167578	0.883461	ACC		KAT6A	HALLMARK_TNFA_SIGNALING_VIA_NFKB	0.00399148	0.685056
KAT6A	HALLMARK_UNFOLDED_PROTEIN_RESPONSE	0.076617	0.502144	ACC		KAT6A	HALLMARK_UNFOLDED_PROTEIN_RESPONSE	-0.00406698	0.679427
KAT6A	HALLMARK_UV_RESPONSE_DN	0.391513	0.000359809	ACC		KAT6A	HALLMARK_UV_RESPONSE_DN	0.332913	1.01e-265
KAT6A	HALLMARK_UV_RESPONSE_UP	-0.295682	0.00815387	ACC		KAT6A	HALLMARK_UV_RESPONSE_UP	-0.245485	1.41e-141
KAT6A	HALLMARK_WNT_BETA_CATENIN_SIGNALING	0.140626	0.216406	ACC		KAT6A	HALLMARK_WNT_BETA_CATENIN_SIGNALING	0.133001	5.67e-42
KAT6A	HALLMARK_XENOBIOTIC_METABOLISM	-0.217007	0.0547299	ACC		KAT6A	HALLMARK_XENOBIOTIC_METABOLISM	-0.378118	0
KAT6B	HALLMARK_ADIPOGENESIS	0.163946	0.14881	ACC		KAT6B	HALLMARK_ADIPOGENESIS	0.0476563	1.27e-06
KAT6B	HALLMARK_ALLOGRAFT_REJECTION	-0.219976	0.0514202	ACC		KAT6B	HALLMARK_ALLOGRAFT_REJECTION	-0.0886601	1.77e-19
KAT6B	HALLMARK_ANDROGEN_RESPONSE	0.443268	4.29212e-05	ACC		KAT6B	HALLMARK_ANDROGEN_RESPONSE	0.319692	4.7e-244
KAT6B	HALLMARK_ANGIOGENESIS	-0.112044	0.325559	ACC		KAT6B	HALLMARK_ANGIOGENESIS	-0.128856	1.75e-39
KAT6B	HALLMARK_APICAL_JUNCTION	0.177703	0.117166	ACC		KAT6B	HALLMARK_APICAL_JUNCTION	0.262596	1.92e-162
KAT6B	HALLMARK_APICAL_SURFACE	0.157933	0.164497	ACC		KAT6B	HALLMARK_APICAL_SURFACE	0.0936842	1.43e-21
KAT6B	HALLMARK_APOPTOSIS	-0.167135	0.14096	ACC		KAT6B	HALLMARK_APOPTOSIS	-0.0853039	3.84e-18
KAT6B	HALLMARK_BILE_ACID_METABOLISM	0.0364908	0.749519	ACC		KAT6B	HALLMARK_BILE_ACID_METABOLISM	-0.174396	2.54e-71
KAT6B	HALLMARK_CHOLESTEROL_HOMEOSTASIS	0.0440621	0.699809	ACC		KAT6B	HALLMARK_CHOLESTEROL_HOMEOSTASIS	-0.267656	6.37e-169
KAT6B	HALLMARK_COAGULATION	-0.143609	0.20672	ACC		KAT6B	HALLMARK_COAGULATION	-0.318217	1.05e-241
KAT6B	HALLMARK_COMPLEMENT	-0.355266	0.0013143	ACC		KAT6B	HALLMARK_COMPLEMENT	-0.232439	9.98e-127
KAT6B	HALLMARK_DNA_REPAIR	-0.164974	0.146244	ACC		KAT6B	HALLMARK_DNA_REPAIR	-0.0471453	1.64e-06
KAT6B	HALLMARK_E2F_TARGETS	-0.0546566	0.632356	ACC		KAT6B	HALLMARK_E2F_TARGETS	-0.0266899	0.00667918
KAT6B	HALLMARK_EPITHELIAL_MESENCHYMAL_TRANSITION	-0.0788509	0.489724	ACC		KAT6B	HALLMARK_EPITHELIAL_MESENCHYMAL_TRANSITION	0.03636	0.000219244
KAT6B	HALLMARK_ESTROGEN_RESPONSE_EARLY	0.387853	0.000412931	ACC		KAT6B	HALLMARK_ESTROGEN_RESPONSE_EARLY	0.372828	0
KAT6B	HALLMARK_ESTROGEN_RESPONSE_LATE	-0.00144522	0.989914	ACC		KAT6B	HALLMARK_ESTROGEN_RESPONSE_LATE	0.165094	5.23e-64
KAT6B	HALLMARK_FATTY_ACID_METABOLISM	0.021306	0.852151	ACC		KAT6B	HALLMARK_FATTY_ACID_METABOLISM	-0.204459	6.96e-98
KAT6B	HALLMARK_G2M_CHECKPOINT	-0.0629881	0.581308	ACC		KAT6B	HALLMARK_G2M_CHECKPOINT	0.0320684	0.00111688
KAT6B	HALLMARK_GLYCOLYSIS	-0.207765	0.0661614	ACC		KAT6B	HALLMARK_GLYCOLYSIS	-0.26136	6.98e-161
KAT6B	HALLMARK_HEDGEHOG_SIGNALING	0.388778	0.000398859	ACC		KAT6B	HALLMARK_HEDGEHOG_SIGNALING	0.2403	1.45e-135
KAT6B	HALLMARK_HEME_METABOLISM	0.000304268	0.997877	ACC		KAT6B	HALLMARK_HEME_METABOLISM	0.211883	3.83e-105
KAT6B	HALLMARK_HYPOXIA	-0.136638	0.229849	ACC		KAT6B	HALLMARK_HYPOXIA	-0.166931	2.03e-65
KAT6B	HALLMARK_IL2_STAT5_SIGNALING	-0.198221	0.0799173	ACC		KAT6B	HALLMARK_IL2_STAT5_SIGNALING	-0.0291807	0.00302022
KAT6B	HALLMARK_IL6_JAK_STAT3_SIGNALING	-0.27941	0.0126401	ACC		KAT6B	HALLMARK_IL6_JAK_STAT3_SIGNALING	-0.189468	4.47e-84
KAT6B	HALLMARK_INFLAMMATORY_RESPONSE	-0.082751	0.468434	ACC		KAT6B	HALLMARK_INFLAMMATORY_RESPONSE	-0.101535	4.47e-25
KAT6B	HALLMARK_INTERFERON_ALPHA_RESPONSE	-0.29119	0.00922563	ACC		KAT6B	HALLMARK_INTERFERON_ALPHA_RESPONSE	-0.136037	7.57e-44
KAT6B	HALLMARK_INTERFERON_GAMMA_RESPONSE	-0.238693	0.034136	ACC		KAT6B	HALLMARK_INTERFERON_GAMMA_RESPONSE	-0.136435	4.26e-44
KAT6B	HALLMARK_KRAS_SIGNALING_DN	0.153715	0.176208	ACC		KAT6B	HALLMARK_KRAS_SIGNALING_DN	0.0485854	7.83e-07
KAT6B	HALLMARK_KRAS_SIGNALING_UP	0.149445	0.188672	ACC		KAT6B	HALLMARK_KRAS_SIGNALING_UP	0.101208	6.34e-25
KAT6B	HALLMARK_MITOTIC_SPINDLE	0.274415	0.0143907	ACC		KAT6B	HALLMARK_MITOTIC_SPINDLE	0.348797	3.26e-293
KAT6B	HALLMARK_MTORC1_SIGNALING	-0.292988	0.00878258	ACC		KAT6B	HALLMARK_MTORC1_SIGNALING	-0.158623	3.62e-59
KAT6B	HALLMARK_MYC_TARGETS_V1	-0.266044	0.0177957	ACC		KAT6B	HALLMARK_MYC_TARGETS_V1	0.123131	3.54e-36
KAT6B	HALLMARK_MYC_TARGETS_V2	-0.207149	0.0669872	ACC		KAT6B	HALLMARK_MYC_TARGETS_V2	-0.168805	7.09e-67
KAT6B	HALLMARK_MYOGENESIS	-0.0740836	0.516425	ACC		KAT6B	HALLMARK_MYOGENESIS	0.0507871	2.42e-07
KAT6B	HALLMARK_NOTCH_SIGNALING	0.220731	0.0506052	ACC		KAT6B	HALLMARK_NOTCH_SIGNALING	0.149971	5.18e-53
KAT6B	HALLMARK_OXIDATIVE_PHOSPHORYLATION	0.266044	0.0177957	ACC		KAT6B	HALLMARK_OXIDATIVE_PHOSPHORYLATION	-0.152617	7.42e-55
KAT6B	HALLMARK_P53_PATHWAY	-0.0798293	0.484336	ACC		KAT6B	HALLMARK_P53_PATHWAY	-0.2467	5.25e-143
KAT6B	HALLMARK_PANCREAS_BETA_CELLS	-0.0821819	0.47151	ACC		KAT6B	HALLMARK_PANCREAS_BETA_CELLS	0.0022361	0.820261
KAT6B	HALLMARK_PEROXISOME	0.107694	0.344814	ACC		KAT6B	HALLMARK_PEROXISOME	-0.0496431	4.48e-07
KAT6B	HALLMARK_PI3K_AKT_MTOR_SIGNALING	0.0256151	0.822695	ACC		KAT6B	HALLMARK_PI3K_AKT_MTOR_SIGNALING	0.253937	1.1e-151
KAT6B	HALLMARK_PROTEIN_SECRETION	0.403397	0.000227569	ACC		KAT6B	HALLMARK_PROTEIN_SECRETION	0.409944	0
KAT6B	HALLMARK_REACTIVE_OXYGEN_SPECIES_PATHWAY	-0.100765	0.376915	ACC		KAT6B	HALLMARK_REACTIVE_OXYGEN_SPECIES_PATHWAY	-0.2117	5.83e-105
KAT6B	HALLMARK_SPERMATOGENESIS	-0.122973	0.280282	ACC		KAT6B	HALLMARK_SPERMATOGENESIS	0.173632	1.05e-70
KAT6B	HALLMARK_TGF_BETA_SIGNALING	0.525044	6.77951e-07	ACC		KAT6B	HALLMARK_TGF_BETA_SIGNALING	0.33984	1.64e-277
KAT6B	HALLMARK_TNFA_SIGNALING_VIA_NFKB	-0.128609	0.258653	ACC		KAT6B	HALLMARK_TNFA_SIGNALING_VIA_NFKB	-0.216172	1.82e-109
KAT6B	HALLMARK_UNFOLDED_PROTEIN_RESPONSE	0.117335	0.303086	ACC		KAT6B	HALLMARK_UNFOLDED_PROTEIN_RESPONSE	0.0693923	1.67e-12
KAT6B	HALLMARK_UV_RESPONSE_DN	0.557456	9.4832e-08	ACC		KAT6B	HALLMARK_UV_RESPONSE_DN	0.441448	0
KAT6B	HALLMARK_UV_RESPONSE_UP	-0.106977	0.348052	ACC		KAT6B	HALLMARK_UV_RESPONSE_UP	-0.138683	1.62e-45
KAT6B	HALLMARK_WNT_BETA_CATENIN_SIGNALING	0.298036	0.00763733	ACC		KAT6B	HALLMARK_WNT_BETA_CATENIN_SIGNALING	0.181467	3.64e-77
KAT6B	HALLMARK_XENOBIOTIC_METABOLISM	-0.0947341	0.406277	ACC		KAT6B	HALLMARK_XENOBIOTIC_METABOLISM	-0.271547	5.31e-174
KAT7	HALLMARK_ADIPOGENESIS	-0.0459085	0.687867	ACC		KAT7	HALLMARK_ADIPOGENESIS	0.0187063	0.0573147
KAT7	HALLMARK_ALLOGRAFT_REJECTION	-0.108327	0.341968	ACC		KAT7	HALLMARK_ALLOGRAFT_REJECTION	-0.0327685	0.000866934
KAT7	HALLMARK_ANDROGEN_RESPONSE	0.216241	0.0556113	ACC		KAT7	HALLMARK_ANDROGEN_RESPONSE	0.134971	3.48e-43
KAT7	HALLMARK_ANGIOGENESIS	-0.164583	0.147218	ACC		KAT7	HALLMARK_ANGIOGENESIS	-0.202601	4.12e-96
KAT7	HALLMARK_APICAL_JUNCTION	0.0932632	0.413636	ACC		KAT7	HALLMARK_APICAL_JUNCTION	0.283844	1.3e-190
KAT7	HALLMARK_APICAL_SURFACE	0.123785	0.27709	ACC		KAT7	HALLMARK_APICAL_SURFACE	0.112329	2.35e-30
KAT7	HALLMARK_APOPTOSIS	-0.142705	0.209622	ACC		KAT7	HALLMARK_APOPTOSIS	-0.116869	9.78e-33
KAT7	HALLMARK_BILE_ACID_METABOLISM	-0.00305593	0.978676	ACC		KAT7	HALLMARK_BILE_ACID_METABOLISM	-0.19709	5.92e-91
KAT7	HALLMARK_CHOLESTEROL_HOMEOSTASIS	-0.121056	0.287902	ACC		KAT7	HALLMARK_CHOLESTEROL_HOMEOSTASIS	-0.236836	1.25e-131
KAT7	HALLMARK_COAGULATION	0.0069335	0.951642	ACC		KAT7	HALLMARK_COAGULATION	-0.354447	2.19e-303
KAT7	HALLMARK_COMPLEMENT	-0.252291	0.0248912	ACC		KAT7	HALLMARK_COMPLEMENT	-0.168954	5.43e-67
KAT7	HALLMARK_DNA_REPAIR	-0.11235	0.324234	ACC		KAT7	HALLMARK_DNA_REPAIR	0.113112	9.29e-31
KAT7	HALLMARK_E2F_TARGETS	0.117191	0.303686	ACC		KAT7	HALLMARK_E2F_TARGETS	0.0872053	6.82e-19
KAT7	HALLMARK_EPITHELIAL_MESENCHYMAL_TRANSITION	0.00873469	0.939101	ACC		KAT7	HALLMARK_EPITHELIAL_MESENCHYMAL_TRANSITION	-0.0674724	6.71e-12
KAT7	HALLMARK_ESTROGEN_RESPONSE_EARLY	0.195236	0.0846596	ACC		KAT7	HALLMARK_ESTROGEN_RESPONSE_EARLY	0.0696798	1.35e-12
KAT7	HALLMARK_ESTROGEN_RESPONSE_LATE	-0.0248624	0.827824	ACC		KAT7	HALLMARK_ESTROGEN_RESPONSE_LATE	-0.108124	3.1e-28
KAT7	HALLMARK_FATTY_ACID_METABOLISM	-0.182726	0.107	ACC		KAT7	HALLMARK_FATTY_ACID_METABOLISM	-0.185674	9.27e-81
KAT7	HALLMARK_G2M_CHECKPOINT	0.136321	0.230943	ACC		KAT7	HALLMARK_G2M_CHECKPOINT	0.118242	1.79e-33
KAT7	HALLMARK_GLYCOLYSIS	-0.177668	0.117239	ACC		KAT7	HALLMARK_GLYCOLYSIS	-0.270784	5.33e-173
KAT7	HALLMARK_HEDGEHOG_SIGNALING	0.24778	0.0276887	ACC		KAT7	HALLMARK_HEDGEHOG_SIGNALING	0.378204	0
KAT7	HALLMARK_HEME_METABOLISM	-0.127502	0.262808	ACC		KAT7	HALLMARK_HEME_METABOLISM	0.278565	2.23e-183
KAT7	HALLMARK_HYPOXIA	-0.0825331	0.469611	ACC		KAT7	HALLMARK_HYPOXIA	-0.0826071	4.17e-17
KAT7	HALLMARK_IL2_STAT5_SIGNALING	-0.0334778	0.769601	ACC		KAT7	HALLMARK_IL2_STAT5_SIGNALING	0.0359978	0.000253292
KAT7	HALLMARK_IL6_JAK_STAT3_SIGNALING	-0.0618229	0.588333	ACC		KAT7	HALLMARK_IL6_JAK_STAT3_SIGNALING	-0.183888	3.19e-79
KAT7	HALLMARK_INFLAMMATORY_RESPONSE	0.197978	0.0802948	ACC		KAT7	HALLMARK_INFLAMMATORY_RESPONSE	-0.0854477	3.37e-18
KAT7	HALLMARK_INTERFERON_ALPHA_RESPONSE	-0.0967312	0.396408	ACC		KAT7	HALLMARK_INTERFERON_ALPHA_RESPONSE	-0.140051	2.15e-46
KAT7	HALLMARK_INTERFERON_GAMMA_RESPONSE	-0.0798874	0.484017	ACC		KAT7	HALLMARK_INTERFERON_GAMMA_RESPONSE	-0.103708	4.27e-26
KAT7	HALLMARK_KRAS_SIGNALING_DN	0.0347585	0.761045	ACC		KAT7	HALLMARK_KRAS_SIGNALING_DN	-0.0133101	0.176218
KAT7	HALLMARK_KRAS_SIGNALING_UP	0.0765893	0.502299	ACC		KAT7	HALLMARK_KRAS_SIGNALING_UP	0.0350933	0.000361216
KAT7	HALLMARK_MITOTIC_SPINDLE	0.261433	0.0199513	ACC		KAT7	HALLMARK_MITOTIC_SPINDLE	0.44196	0
KAT7	HALLMARK_MTORC1_SIGNALING	0.0127591	0.911139	ACC		KAT7	HALLMARK_MTORC1_SIGNALING	-0.0676267	6.01e-12
KAT7	HALLMARK_MYC_TARGETS_V1	0.0830997	0.466556	ACC		KAT7	HALLMARK_MYC_TARGETS_V1	0.145677	4.34e-50
KAT7	HALLMARK_MYC_TARGETS_V2	-0.0877445	0.441926	ACC		KAT7	HALLMARK_MYC_TARGETS_V2	-0.0569787	6.86e-09
KAT7	HALLMARK_MYOGENESIS	-0.0884037	0.438491	ACC		KAT7	HALLMARK_MYOGENESIS	0.0839664	1.26e-17
KAT7	HALLMARK_NOTCH_SIGNALING	0.0307358	0.788011	ACC		KAT7	HALLMARK_NOTCH_SIGNALING	0.138307	2.81e-45
KAT7	HALLMARK_OXIDATIVE_PHOSPHORYLATION	-0.0830997	0.466556	ACC		KAT7	HALLMARK_OXIDATIVE_PHOSPHORYLATION	-0.168868	6.33e-67
KAT7	HALLMARK_P53_PATHWAY	-0.229876	0.0415505	ACC		KAT7	HALLMARK_P53_PATHWAY	-0.191545	6.38e-86
KAT7	HALLMARK_PANCREAS_BETA_CELLS	-0.00777783	0.945762	ACC		KAT7	HALLMARK_PANCREAS_BETA_CELLS	-0.0110937	0.259634
KAT7	HALLMARK_PEROXISOME	-0.136507	0.230301	ACC		KAT7	HALLMARK_PEROXISOME	-0.0637984	8.63e-11
KAT7	HALLMARK_PI3K_AKT_MTOR_SIGNALING	-0.140524	0.216742	ACC		KAT7	HALLMARK_PI3K_AKT_MTOR_SIGNALING	0.325904	4.22e-254
KAT7	HALLMARK_PROTEIN_SECRETION	0.163506	0.149919	ACC		KAT7	HALLMARK_PROTEIN_SECRETION	0.319798	3.19e-244
KAT7	HALLMARK_REACTIVE_OXYGEN_SPECIES_PATHWAY	-0.361217	0.00107332	ACC		KAT7	HALLMARK_REACTIVE_OXYGEN_SPECIES_PATHWAY	-0.171093	1.12e-68
KAT7	HALLMARK_SPERMATOGENESIS	-0.199453	0.0780239	ACC		KAT7	HALLMARK_SPERMATOGENESIS	0.196242	3.56e-90
KAT7	HALLMARK_TGF_BETA_SIGNALING	0.319797	0.00406639	ACC		KAT7	HALLMARK_TGF_BETA_SIGNALING	0.203121	1.32e-96
KAT7	HALLMARK_TNFA_SIGNALING_VIA_NFKB	0.124532	0.274179	ACC		KAT7	HALLMARK_TNFA_SIGNALING_VIA_NFKB	-0.221327	8.7e-115
KAT7	HALLMARK_UNFOLDED_PROTEIN_RESPONSE	0.100453	0.3784	ACC		KAT7	HALLMARK_UNFOLDED_PROTEIN_RESPONSE	0.0648057	4.35e-11
KAT7	HALLMARK_UV_RESPONSE_DN	0.274469	0.0143709	ACC		KAT7	HALLMARK_UV_RESPONSE_DN	0.37362	0
KAT7	HALLMARK_UV_RESPONSE_UP	-0.195435	0.0843366	ACC		KAT7	HALLMARK_UV_RESPONSE_UP	0.04494	4.91e-06
KAT7	HALLMARK_WNT_BETA_CATENIN_SIGNALING	0.18563	0.101446	ACC		KAT7	HALLMARK_WNT_BETA_CATENIN_SIGNALING	0.246533	8.27e-143
KAT7	HALLMARK_XENOBIOTIC_METABOLISM	-0.136493	0.230348	ACC		KAT7	HALLMARK_XENOBIOTIC_METABOLISM	-0.299578	3.91e-213
KAT8	HALLMARK_ADIPOGENESIS	0.148132	0.192628	ACC		KAT8	HALLMARK_ADIPOGENESIS	0.222627	3.77e-116
KAT8	HALLMARK_ALLOGRAFT_REJECTION	-0.311205	0.0052441	ACC		KAT8	HALLMARK_ALLOGRAFT_REJECTION	-0.0889101	1.4e-19
KAT8	HALLMARK_ANDROGEN_RESPONSE	0.20995	0.063299	ACC		KAT8	HALLMARK_ANDROGEN_RESPONSE	-0.00402993	0.682187
KAT8	HALLMARK_ANGIOGENESIS	-0.142245	0.211111	ACC		KAT8	HALLMARK_ANGIOGENESIS	-0.163949	3.89e-63
KAT8	HALLMARK_APICAL_JUNCTION	0.416617	0.000133922	ACC		KAT8	HALLMARK_APICAL_JUNCTION	0.231141	2.68e-125
KAT8	HALLMARK_APICAL_SURFACE	0.112161	0.325053	ACC		KAT8	HALLMARK_APICAL_SURFACE	0.0152094	0.122222
KAT8	HALLMARK_APOPTOSIS	-0.203467	0.0720991	ACC		KAT8	HALLMARK_APOPTOSIS	-0.0832595	2.36e-17
KAT8	HALLMARK_BILE_ACID_METABOLISM	0.0565384	0.620663	ACC		KAT8	HALLMARK_BILE_ACID_METABOLISM	-0.104984	1.05e-26
KAT8	HALLMARK_CHOLESTEROL_HOMEOSTASIS	0.153728	0.17617	ACC		KAT8	HALLMARK_CHOLESTEROL_HOMEOSTASIS	-0.057966	3.75e-09
KAT8	HALLMARK_COAGULATION	-0.270329	0.0159751	ACC		KAT8	HALLMARK_COAGULATION	-0.227437	2.85e-121
KAT8	HALLMARK_COMPLEMENT	-0.333171	0.00269704	ACC		KAT8	HALLMARK_COMPLEMENT	-0.241946	1.85e-137
KAT8	HALLMARK_DNA_REPAIR	0.113311	0.320085	ACC		KAT8	HALLMARK_DNA_REPAIR	0.441898	0
KAT8	HALLMARK_E2F_TARGETS	-0.065288	0.567557	ACC		KAT8	HALLMARK_E2F_TARGETS	-0.0538857	4.27e-08
KAT8	HALLMARK_EPITHELIAL_MESENCHYMAL_TRANSITION	-0.0781572	0.493563	ACC		KAT8	HALLMARK_EPITHELIAL_MESENCHYMAL_TRANSITION	-0.17966	1.2e-75
KAT8	HALLMARK_ESTROGEN_RESPONSE_EARLY	0.176637	0.119415	ACC		KAT8	HALLMARK_ESTROGEN_RESPONSE_EARLY	0.114988	9.74e-32
KAT8	HALLMARK_ESTROGEN_RESPONSE_LATE	0.140863	0.215624	ACC		KAT8	HALLMARK_ESTROGEN_RESPONSE_LATE	0.0698187	1.22e-12
KAT8	HALLMARK_FATTY_ACID_METABOLISM	0.31874	0.0041972	ACC		KAT8	HALLMARK_FATTY_ACID_METABOLISM	0.107648	5.33e-28
KAT8	HALLMARK_G2M_CHECKPOINT	-0.0558013	0.625232	ACC		KAT8	HALLMARK_G2M_CHECKPOINT	-0.0790149	8.89e-16
KAT8	HALLMARK_GLYCOLYSIS	0.196525	0.0825848	ACC		KAT8	HALLMARK_GLYCOLYSIS	0.0342291	0.000503241
KAT8	HALLMARK_HEDGEHOG_SIGNALING	0.356074	0.00127895	ACC		KAT8	HALLMARK_HEDGEHOG_SIGNALING	0.197515	2.39e-91
KAT8	HALLMARK_HEME_METABOLISM	0.139702	0.219468	ACC		KAT8	HALLMARK_HEME_METABOLISM	0.304988	3.26e-221
KAT8	HALLMARK_HYPOXIA	-0.0218817	0.848203	ACC		KAT8	HALLMARK_HYPOXIA	-0.0379906	0.000112648
KAT8	HALLMARK_IL2_STAT5_SIGNALING	-0.353109	0.00141306	ACC		KAT8	HALLMARK_IL2_STAT5_SIGNALING	-0.0523807	1e-07
KAT8	HALLMARK_IL6_JAK_STAT3_SIGNALING	-0.415234	0.000141704	ACC		KAT8	HALLMARK_IL6_JAK_STAT3_SIGNALING	-0.225479	3.59e-119
KAT8	HALLMARK_INFLAMMATORY_RESPONSE	-0.368702	0.000827345	ACC		KAT8	HALLMARK_INFLAMMATORY_RESPONSE	-0.27017	3.4e-172
KAT8	HALLMARK_INTERFERON_ALPHA_RESPONSE	-0.249712	0.0264599	ACC		KAT8	HALLMARK_INTERFERON_ALPHA_RESPONSE	-0.116895	9.47e-33
KAT8	HALLMARK_INTERFERON_GAMMA_RESPONSE	-0.324167	0.00356289	ACC		KAT8	HALLMARK_INTERFERON_GAMMA_RESPONSE	-0.167995	3.04e-66
KAT8	HALLMARK_KRAS_SIGNALING_DN	0.277639	0.0132385	ACC		KAT8	HALLMARK_KRAS_SIGNALING_DN	-0.0971009	4.61e-23
KAT8	HALLMARK_KRAS_SIGNALING_UP	-0.0324028	0.776804	ACC		KAT8	HALLMARK_KRAS_SIGNALING_UP	-0.0573274	5.55e-09
KAT8	HALLMARK_MITOTIC_SPINDLE	0.0478896	0.675137	ACC		KAT8	HALLMARK_MITOTIC_SPINDLE	0.0858689	2.31e-18
KAT8	HALLMARK_MTORC1_SIGNALING	-0.0248459	0.827937	ACC		KAT8	HALLMARK_MTORC1_SIGNALING	-0.250298	2.76e-147
KAT8	HALLMARK_MYC_TARGETS_V1	-0.286091	0.0105893	ACC		KAT8	HALLMARK_MYC_TARGETS_V1	0.0182557	0.0635813
KAT8	HALLMARK_MYC_TARGETS_V2	0.0957049	0.401462	ACC		KAT8	HALLMARK_MYC_TARGETS_V2	0.0467985	1.96e-06
KAT8	HALLMARK_MYOGENESIS	0.17785	0.116857	ACC		KAT8	HALLMARK_MYOGENESIS	0.107484	6.42e-28
KAT8	HALLMARK_NOTCH_SIGNALING	0.157715	0.165088	ACC		KAT8	HALLMARK_NOTCH_SIGNALING	0.141786	1.62e-47
KAT8	HALLMARK_OXIDATIVE_PHOSPHORYLATION	0.286091	0.0105893	ACC		KAT8	HALLMARK_OXIDATIVE_PHOSPHORYLATION	0.159095	1.63e-59
KAT8	HALLMARK_P53_PATHWAY	0.169153	0.136154	ACC		KAT8	HALLMARK_P53_PATHWAY	-0.00373981	0.703944
KAT8	HALLMARK_PANCREAS_BETA_CELLS	-0.280792	0.0121898	ACC		KAT8	HALLMARK_PANCREAS_BETA_CELLS	0.027507	0.00518194
KAT8	HALLMARK_PEROXISOME	0.212632	0.0599216	ACC		KAT8	HALLMARK_PEROXISOME	0.208101	2.07e-101
KAT8	HALLMARK_PI3K_AKT_MTOR_SIGNALING	0.0300513	0.792625	ACC		KAT8	HALLMARK_PI3K_AKT_MTOR_SIGNALING	0.302117	6.64e-217
KAT8	HALLMARK_PROTEIN_SECRETION	0.207473	0.0665519	ACC		KAT8	HALLMARK_PROTEIN_SECRETION	0.104363	2.09e-26
KAT8	HALLMARK_REACTIVE_OXYGEN_SPECIES_PATHWAY	0.201012	0.0756772	ACC		KAT8	HALLMARK_REACTIVE_OXYGEN_SPECIES_PATHWAY	0.133695	2.13e-42
KAT8	HALLMARK_SPERMATOGENESIS	-0.00773544	0.946057	ACC		KAT8	HALLMARK_SPERMATOGENESIS	0.118127	2.06e-33
KAT8	HALLMARK_TGF_BETA_SIGNALING	0.0999989	0.380572	ACC		KAT8	HALLMARK_TGF_BETA_SIGNALING	0.0985859	9.99e-24
KAT8	HALLMARK_TNFA_SIGNALING_VIA_NFKB	-0.387781	0.000414036	ACC		KAT8	HALLMARK_TNFA_SIGNALING_VIA_NFKB	-0.288847	1.28e-197
KAT8	HALLMARK_UNFOLDED_PROTEIN_RESPONSE	0.120442	0.290373	ACC		KAT8	HALLMARK_UNFOLDED_PROTEIN_RESPONSE	0.0729923	1.11e-13
KAT8	HALLMARK_UV_RESPONSE_DN	0.430704	7.4264e-05	ACC		KAT8	HALLMARK_UV_RESPONSE_DN	0.089922	5.41e-20
KAT8	HALLMARK_UV_RESPONSE_UP	0.16516	0.145784	ACC		KAT8	HALLMARK_UV_RESPONSE_UP	0.216237	1.56e-109
KAT8	HALLMARK_WNT_BETA_CATENIN_SIGNALING	0.235561	0.0366315	ACC		KAT8	HALLMARK_WNT_BETA_CATENIN_SIGNALING	0.268948	1.34e-170
KAT8	HALLMARK_XENOBIOTIC_METABOLISM	0.0798975	0.483961	ACC		KAT8	HALLMARK_XENOBIOTIC_METABOLISM	-0.125907	9.23e-38
PBRM1	HALLMARK_ADIPOGENESIS	-0.0287415	0.801474	ACC		PBRM1	HALLMARK_ADIPOGENESIS	-0.1953	2.59e-89
PBRM1	HALLMARK_ALLOGRAFT_REJECTION	0.0895705	0.432447	ACC		PBRM1	HALLMARK_ALLOGRAFT_REJECTION	0.0695755	1.46e-12
PBRM1	HALLMARK_ANDROGEN_RESPONSE	0.149139	0.189587	ACC		PBRM1	HALLMARK_ANDROGEN_RESPONSE	0.298125	5.4e-211
PBRM1	HALLMARK_ANGIOGENESIS	0.0874694	0.443365	ACC		PBRM1	HALLMARK_ANGIOGENESIS	-0.187057	5.84e-82
PBRM1	HALLMARK_APICAL_JUNCTION	-0.117452	0.3026	ACC		PBRM1	HALLMARK_APICAL_JUNCTION	0.0723049	1.89e-13
PBRM1	HALLMARK_APICAL_SURFACE	-0.0676588	0.553543	ACC		PBRM1	HALLMARK_APICAL_SURFACE	0.116457	1.62e-32
PBRM1	HALLMARK_APOPTOSIS	0.1004	0.378656	ACC		PBRM1	HALLMARK_APOPTOSIS	-0.00519698	0.597453
PBRM1	HALLMARK_BILE_ACID_METABOLISM	-0.215267	0.0567486	ACC		PBRM1	HALLMARK_BILE_ACID_METABOLISM	-0.192649	6.53e-87
PBRM1	HALLMARK_CHOLESTEROL_HOMEOSTASIS	-0.17063	0.132719	ACC		PBRM1	HALLMARK_CHOLESTEROL_HOMEOSTASIS	-0.305955	1.13e-222
PBRM1	HALLMARK_COAGULATION	-0.022366	0.844885	ACC		PBRM1	HALLMARK_COAGULATION	-0.278928	7.18e-184
PBRM1	HALLMARK_COMPLEMENT	0.0052899	0.963096	ACC		PBRM1	HALLMARK_COMPLEMENT	-0.112231	2.64e-30
PBRM1	HALLMARK_DNA_REPAIR	-0.0309665	0.786457	ACC		PBRM1	HALLMARK_DNA_REPAIR	-0.166316	6.05e-65
PBRM1	HALLMARK_E2F_TARGETS	0.0761135	0.504966	ACC		PBRM1	HALLMARK_E2F_TARGETS	0.209067	2.35e-102
PBRM1	HALLMARK_EPITHELIAL_MESENCHYMAL_TRANSITION	0.163897	0.148933	ACC		PBRM1	HALLMARK_EPITHELIAL_MESENCHYMAL_TRANSITION	0.0512097	1.92e-07
PBRM1	HALLMARK_ESTROGEN_RESPONSE_EARLY	0.172659	0.128105	ACC		PBRM1	HALLMARK_ESTROGEN_RESPONSE_EARLY	0.210897	3.66e-104
PBRM1	HALLMARK_ESTROGEN_RESPONSE_LATE	-0.181462	0.109492	ACC		PBRM1	HALLMARK_ESTROGEN_RESPONSE_LATE	0.109107	1.01e-28
PBRM1	HALLMARK_FATTY_ACID_METABOLISM	-0.211042	0.0619052	ACC		PBRM1	HALLMARK_FATTY_ACID_METABOLISM	-0.290374	8.72e-200
PBRM1	HALLMARK_G2M_CHECKPOINT	0.099415	0.383373	ACC		PBRM1	HALLMARK_G2M_CHECKPOINT	0.283828	1.36e-190
PBRM1	HALLMARK_GLYCOLYSIS	-0.434506	6.30544e-05	ACC		PBRM1	HALLMARK_GLYCOLYSIS	-0.310106	5.15e-229
PBRM1	HALLMARK_HEDGEHOG_SIGNALING	0.0390095	0.732857	ACC		PBRM1	HALLMARK_HEDGEHOG_SIGNALING	0.0484752	8.29e-07
PBRM1	HALLMARK_HEME_METABOLISM	-0.156935	0.167213	ACC		PBRM1	HALLMARK_HEME_METABOLISM	0.0648306	4.27e-11
PBRM1	HALLMARK_HYPOXIA	-0.258068	0.0216623	ACC		PBRM1	HALLMARK_HYPOXIA	-0.322158	5.17e-248
PBRM1	HALLMARK_IL2_STAT5_SIGNALING	0.139672	0.21957	ACC		PBRM1	HALLMARK_IL2_STAT5_SIGNALING	0.0808465	1.9e-16
PBRM1	HALLMARK_IL6_JAK_STAT3_SIGNALING	0.131604	0.247633	ACC		PBRM1	HALLMARK_IL6_JAK_STAT3_SIGNALING	0.0135958	0.167116
PBRM1	HALLMARK_INFLAMMATORY_RESPONSE	0.209639	0.0637003	ACC		PBRM1	HALLMARK_INFLAMMATORY_RESPONSE	0.109116	9.97e-29
PBRM1	HALLMARK_INTERFERON_ALPHA_RESPONSE	-0.0780769	0.494009	ACC		PBRM1	HALLMARK_INTERFERON_ALPHA_RESPONSE	-0.07551	1.55e-14
PBRM1	HALLMARK_INTERFERON_GAMMA_RESPONSE	0.0390992	0.732266	ACC		PBRM1	HALLMARK_INTERFERON_GAMMA_RESPONSE	-0.0264432	0.00720208
PBRM1	HALLMARK_KRAS_SIGNALING_DN	-0.00821337	0.94273	ACC		PBRM1	HALLMARK_KRAS_SIGNALING_DN	0.0851307	4.48e-18
PBRM1	HALLMARK_KRAS_SIGNALING_UP	0.211937	0.060782	ACC		PBRM1	HALLMARK_KRAS_SIGNALING_UP	0.127199	1.64e-38
PBRM1	HALLMARK_MITOTIC_SPINDLE	0.297479	0.00775692	ACC		PBRM1	HALLMARK_MITOTIC_SPINDLE	0.474308	0
PBRM1	HALLMARK_MTORC1_SIGNALING	-0.188504	0.0961705	ACC		PBRM1	HALLMARK_MTORC1_SIGNALING	-0.0388328	7.9e-05
PBRM1	HALLMARK_MYC_TARGETS_V1	0.0908078	0.426091	ACC		PBRM1	HALLMARK_MYC_TARGETS_V1	0.286483	2.73e-194
PBRM1	HALLMARK_MYC_TARGETS_V2	-0.295493	0.00819682	ACC		PBRM1	HALLMARK_MYC_TARGETS_V2	-0.0527531	8.14e-08
PBRM1	HALLMARK_MYOGENESIS	-0.195254	0.0846296	ACC		PBRM1	HALLMARK_MYOGENESIS	-0.0617102	3.47e-10
PBRM1	HALLMARK_NOTCH_SIGNALING	-0.0663164	0.561457	ACC		PBRM1	HALLMARK_NOTCH_SIGNALING	0.0782469	1.68e-15
PBRM1	HALLMARK_OXIDATIVE_PHOSPHORYLATION	-0.0908078	0.426091	ACC		PBRM1	HALLMARK_OXIDATIVE_PHOSPHORYLATION	-0.340826	3.23e-279
PBRM1	HALLMARK_P53_PATHWAY	-0.352071	0.00146296	ACC		PBRM1	HALLMARK_P53_PATHWAY	-0.26785	3.57e-169
PBRM1	HALLMARK_PANCREAS_BETA_CELLS	0.0605872	0.595824	ACC		PBRM1	HALLMARK_PANCREAS_BETA_CELLS	-0.0840757	1.15e-17
PBRM1	HALLMARK_PEROXISOME	-0.191556	0.0908084	ACC		PBRM1	HALLMARK_PEROXISOME	-0.190906	2.37e-85
PBRM1	HALLMARK_PI3K_AKT_MTOR_SIGNALING	0.0581454	0.610752	ACC		PBRM1	HALLMARK_PI3K_AKT_MTOR_SIGNALING	0.205297	1.09e-98
PBRM1	HALLMARK_PROTEIN_SECRETION	0.300616	0.00710437	ACC		PBRM1	HALLMARK_PROTEIN_SECRETION	0.257913	1.42e-156
PBRM1	HALLMARK_REACTIVE_OXYGEN_SPECIES_PATHWAY	-0.302499	0.0067363	ACC		PBRM1	HALLMARK_REACTIVE_OXYGEN_SPECIES_PATHWAY	-0.356017	2.99e-306
PBRM1	HALLMARK_SPERMATOGENESIS	-0.040581	0.722523	ACC		PBRM1	HALLMARK_SPERMATOGENESIS	0.247222	1.27e-143
PBRM1	HALLMARK_TGF_BETA_SIGNALING	0.466221	1.48875e-05	ACC		PBRM1	HALLMARK_TGF_BETA_SIGNALING	0.16111	5.27e-61
PBRM1	HALLMARK_TNFA_SIGNALING_VIA_NFKB	0.161145	0.155971	ACC		PBRM1	HALLMARK_TNFA_SIGNALING_VIA_NFKB	-0.0569265	7.08e-09
PBRM1	HALLMARK_UNFOLDED_PROTEIN_RESPONSE	0.0997973	0.381538	ACC		PBRM1	HALLMARK_UNFOLDED_PROTEIN_RESPONSE	-0.011027	0.262507
PBRM1	HALLMARK_UV_RESPONSE_DN	0.20597	0.068592	ACC		PBRM1	HALLMARK_UV_RESPONSE_DN	0.325947	3.59e-254
PBRM1	HALLMARK_UV_RESPONSE_UP	-0.346626	0.00175161	ACC		PBRM1	HALLMARK_UV_RESPONSE_UP	-0.28875	1.76e-197
PBRM1	HALLMARK_WNT_BETA_CATENIN_SIGNALING	0.0886222	0.437356	ACC		PBRM1	HALLMARK_WNT_BETA_CATENIN_SIGNALING	0.0901414	4.4e-20
PBRM1	HALLMARK_XENOBIOTIC_METABOLISM	-0.322933	0.00369906	ACC		PBRM1	HALLMARK_XENOBIOTIC_METABOLISM	-0.300354	2.78e-214
SIRT2	HALLMARK_ADIPOGENESIS	-0.0175135	0.878246	ACC		SIRT2	HALLMARK_ADIPOGENESIS	0.209496	8.88e-103
SIRT2	HALLMARK_ALLOGRAFT_REJECTION	-0.334453	0.00259048	ACC		SIRT2	HALLMARK_ALLOGRAFT_REJECTION	-0.184799	5.27e-80
SIRT2	HALLMARK_ANDROGEN_RESPONSE	0.170489	0.133043	ACC		SIRT2	HALLMARK_ANDROGEN_RESPONSE	-0.131312	5.99e-41
SIRT2	HALLMARK_ANGIOGENESIS	-0.100408	0.378616	ACC		SIRT2	HALLMARK_ANGIOGENESIS	-0.160542	1.39e-60
SIRT2	HALLMARK_APICAL_JUNCTION	0.226812	0.0444207	ACC		SIRT2	HALLMARK_APICAL_JUNCTION	0.307803	1.75e-225
SIRT2	HALLMARK_APICAL_SURFACE	0.243545	0.0305528	ACC		SIRT2	HALLMARK_APICAL_SURFACE	-0.0454107	3.9e-06
SIRT2	HALLMARK_APOPTOSIS	-0.303703	0.00650984	ACC		SIRT2	HALLMARK_APOPTOSIS	-0.250187	3.75e-147
SIRT2	HALLMARK_BILE_ACID_METABOLISM	0.00340705	0.976227	ACC		SIRT2	HALLMARK_BILE_ACID_METABOLISM	0.0319044	0.00118439
SIRT2	HALLMARK_CHOLESTEROL_HOMEOSTASIS	0.087029	0.445672	ACC		SIRT2	HALLMARK_CHOLESTEROL_HOMEOSTASIS	0.108936	1.23e-28
SIRT2	HALLMARK_COAGULATION	-0.216521	0.0552882	ACC		SIRT2	HALLMARK_COAGULATION	-0.177695	5.11e-74
SIRT2	HALLMARK_COMPLEMENT	-0.389076	0.000394434	ACC		SIRT2	HALLMARK_COMPLEMENT	-0.0849608	5.22e-18
SIRT2	HALLMARK_DNA_REPAIR	-0.0926609	0.416671	ACC		SIRT2	HALLMARK_DNA_REPAIR	0.269692	1.43e-171
SIRT2	HALLMARK_E2F_TARGETS	0.186598	0.0996435	ACC		SIRT2	HALLMARK_E2F_TARGETS	-0.117506	4.45e-33
SIRT2	HALLMARK_EPITHELIAL_MESENCHYMAL_TRANSITION	-0.0243249	0.831491	ACC		SIRT2	HALLMARK_EPITHELIAL_MESENCHYMAL_TRANSITION	-0.111191	8.98e-30
SIRT2	HALLMARK_ESTROGEN_RESPONSE_EARLY	0.191586	0.0907573	ACC		SIRT2	HALLMARK_ESTROGEN_RESPONSE_EARLY	-0.223435	5.3e-117
SIRT2	HALLMARK_ESTROGEN_RESPONSE_LATE	0.150746	0.184807	ACC		SIRT2	HALLMARK_ESTROGEN_RESPONSE_LATE	-0.3324	7.34e-265
SIRT2	HALLMARK_FATTY_ACID_METABOLISM	0.0461994	0.685992	ACC		SIRT2	HALLMARK_FATTY_ACID_METABOLISM	0.0601381	9.59e-10
SIRT2	HALLMARK_G2M_CHECKPOINT	0.170408	0.133231	ACC		SIRT2	HALLMARK_G2M_CHECKPOINT	-0.13726	1.29e-44
SIRT2	HALLMARK_GLYCOLYSIS	0.0216671	0.849674	ACC		SIRT2	HALLMARK_GLYCOLYSIS	-0.217911	3.03e-111
SIRT2	HALLMARK_HEDGEHOG_SIGNALING	0.429278	7.89265e-05	ACC		SIRT2	HALLMARK_HEDGEHOG_SIGNALING	0.593258	0
SIRT2	HALLMARK_HEME_METABOLISM	-0.102193	0.370155	ACC		SIRT2	HALLMARK_HEME_METABOLISM	0.322401	2.09e-248
SIRT2	HALLMARK_HYPOXIA	0.0285816	0.802556	ACC		SIRT2	HALLMARK_HYPOXIA	0.222056	1.5e-115
SIRT2	HALLMARK_IL2_STAT5_SIGNALING	-0.253764	0.0240311	ACC		SIRT2	HALLMARK_IL2_STAT5_SIGNALING	-0.134901	3.85e-43
SIRT2	HALLMARK_IL6_JAK_STAT3_SIGNALING	-0.29745	0.00776316	ACC		SIRT2	HALLMARK_IL6_JAK_STAT3_SIGNALING	-0.252848	2.32e-150
SIRT2	HALLMARK_INFLAMMATORY_RESPONSE	-0.163409	0.150163	ACC		SIRT2	HALLMARK_INFLAMMATORY_RESPONSE	-0.194137	2.96e-88
SIRT2	HALLMARK_INTERFERON_ALPHA_RESPONSE	-0.307641	0.00581531	ACC		SIRT2	HALLMARK_INTERFERON_ALPHA_RESPONSE	-0.199255	5.81e-93
SIRT2	HALLMARK_INTERFERON_GAMMA_RESPONSE	-0.303876	0.00647781	ACC		SIRT2	HALLMARK_INTERFERON_GAMMA_RESPONSE	-0.196249	3.51e-90
SIRT2	HALLMARK_KRAS_SIGNALING_DN	0.210299	0.0628505	ACC		SIRT2	HALLMARK_KRAS_SIGNALING_DN	-0.176881	2.39e-73
SIRT2	HALLMARK_KRAS_SIGNALING_UP	-0.00796763	0.94444	ACC		SIRT2	HALLMARK_KRAS_SIGNALING_UP	0.0367638	0.000186365
SIRT2	HALLMARK_MITOTIC_SPINDLE	0.157147	0.166633	ACC		SIRT2	HALLMARK_MITOTIC_SPINDLE	0.0969324	5.48e-23
SIRT2	HALLMARK_MTORC1_SIGNALING	0.00636869	0.955577	ACC		SIRT2	HALLMARK_MTORC1_SIGNALING	-0.0225826	0.0217391
SIRT2	HALLMARK_MYC_TARGETS_V1	-0.151724	0.181942	ACC		SIRT2	HALLMARK_MYC_TARGETS_V1	-0.0299171	0.00236155
SIRT2	HALLMARK_MYC_TARGETS_V2	0.342789	0.00198487	ACC		SIRT2	HALLMARK_MYC_TARGETS_V2	-0.0698512	1.19e-12
SIRT2	HALLMARK_MYOGENESIS	0.0376541	0.741808	ACC		SIRT2	HALLMARK_MYOGENESIS	0.363169	1.67023832233092e-319
SIRT2	HALLMARK_NOTCH_SIGNALING	0.104015	0.361638	ACC		SIRT2	HALLMARK_NOTCH_SIGNALING	0.288819	1.4e-197
SIRT2	HALLMARK_OXIDATIVE_PHOSPHORYLATION	0.151724	0.181942	ACC		SIRT2	HALLMARK_OXIDATIVE_PHOSPHORYLATION	0.199292	5.37e-93
SIRT2	HALLMARK_P53_PATHWAY	-0.00323582	0.977421	ACC		SIRT2	HALLMARK_P53_PATHWAY	-0.0343968	0.000472147
SIRT2	HALLMARK_PANCREAS_BETA_CELLS	-0.220115	0.0512693	ACC		SIRT2	HALLMARK_PANCREAS_BETA_CELLS	0.119326	4.59e-34
SIRT2	HALLMARK_PEROXISOME	0.0973098	0.393576	ACC		SIRT2	HALLMARK_PEROXISOME	0.10874	1.54e-28
SIRT2	HALLMARK_PI3K_AKT_MTOR_SIGNALING	-0.115297	0.311619	ACC		SIRT2	HALLMARK_PI3K_AKT_MTOR_SIGNALING	0.204336	9.13e-98
SIRT2	HALLMARK_PROTEIN_SECRETION	-0.108332	0.341946	ACC		SIRT2	HALLMARK_PROTEIN_SECRETION	0.123309	2.81e-36
SIRT2	HALLMARK_REACTIVE_OXYGEN_SPECIES_PATHWAY	0.0310989	0.785566	ACC		SIRT2	HALLMARK_REACTIVE_OXYGEN_SPECIES_PATHWAY	0.142582	4.89e-48
SIRT2	HALLMARK_SPERMATOGENESIS	-0.106086	0.352104	ACC		SIRT2	HALLMARK_SPERMATOGENESIS	-0.156437	1.41e-57
SIRT2	HALLMARK_TGF_BETA_SIGNALING	-0.0615456	0.59001	ACC		SIRT2	HALLMARK_TGF_BETA_SIGNALING	0.0638269	8.47e-11
SIRT2	HALLMARK_TNFA_SIGNALING_VIA_NFKB	-0.153233	0.177584	ACC		SIRT2	HALLMARK_TNFA_SIGNALING_VIA_NFKB	-0.217924	2.94e-111
SIRT2	HALLMARK_UNFOLDED_PROTEIN_RESPONSE	0.349707	0.00158253	ACC		SIRT2	HALLMARK_UNFOLDED_PROTEIN_RESPONSE	0.157554	2.18e-58
SIRT2	HALLMARK_UV_RESPONSE_DN	0.255298	0.0231629	ACC		SIRT2	HALLMARK_UV_RESPONSE_DN	0.186285	2.74e-81
SIRT2	HALLMARK_UV_RESPONSE_UP	0.132154	0.245646	ACC		SIRT2	HALLMARK_UV_RESPONSE_UP	0.413999	0
SIRT2	HALLMARK_WNT_BETA_CATENIN_SIGNALING	0.347278	0.00171455	ACC		SIRT2	HALLMARK_WNT_BETA_CATENIN_SIGNALING	0.322637	8.68e-249
SIRT2	HALLMARK_XENOBIOTIC_METABOLISM	-0.0194429	0.864952	ACC		SIRT2	HALLMARK_XENOBIOTIC_METABOLISM	-0.0492419	5.54e-07
SMARCA2	HALLMARK_ADIPOGENESIS	0.177657	0.117263	ACC		SMARCA2	HALLMARK_ADIPOGENESIS	0.147037	5.27e-51
SMARCA2	HALLMARK_ALLOGRAFT_REJECTION	-0.213099	0.0593499	ACC		SMARCA2	HALLMARK_ALLOGRAFT_REJECTION	0.0448869	5.04e-06
SMARCA2	HALLMARK_ANDROGEN_RESPONSE	0.321816	0.00382636	ACC		SMARCA2	HALLMARK_ANDROGEN_RESPONSE	0.332523	4.56e-265
SMARCA2	HALLMARK_ANGIOGENESIS	-0.0285957	0.802461	ACC		SMARCA2	HALLMARK_ANGIOGENESIS	-0.0789997	9.01e-16
SMARCA2	HALLMARK_APICAL_JUNCTION	0.101321	0.374276	ACC		SMARCA2	HALLMARK_APICAL_JUNCTION	0.209471	9.38e-103
SMARCA2	HALLMARK_APICAL_SURFACE	0.0615848	0.589773	ACC		SMARCA2	HALLMARK_APICAL_SURFACE	0.0773962	3.38e-15
SMARCA2	HALLMARK_APOPTOSIS	-0.109614	0.336229	ACC		SMARCA2	HALLMARK_APOPTOSIS	0.0636746	9.39e-11
SMARCA2	HALLMARK_BILE_ACID_METABOLISM	0.090002	0.430225	ACC		SMARCA2	HALLMARK_BILE_ACID_METABOLISM	-0.10208	2.49e-25
SMARCA2	HALLMARK_CHOLESTEROL_HOMEOSTASIS	-0.023264	0.838739	ACC		SMARCA2	HALLMARK_CHOLESTEROL_HOMEOSTASIS	-0.254643	1.51e-152
SMARCA2	HALLMARK_COAGULATION	-0.0131687	0.908298	ACC		SMARCA2	HALLMARK_COAGULATION	-0.307907	1.21e-225
SMARCA2	HALLMARK_COMPLEMENT	-0.218434	0.053118	ACC		SMARCA2	HALLMARK_COMPLEMENT	-0.0989641	6.74e-24
SMARCA2	HALLMARK_DNA_REPAIR	-0.242549	0.0312612	ACC		SMARCA2	HALLMARK_DNA_REPAIR	-0.102646	1.36e-25
SMARCA2	HALLMARK_E2F_TARGETS	0.0546815	0.632201	ACC		SMARCA2	HALLMARK_E2F_TARGETS	-0.208684	5.57e-102
SMARCA2	HALLMARK_EPITHELIAL_MESENCHYMAL_TRANSITION	-0.0054852	0.961735	ACC		SMARCA2	HALLMARK_EPITHELIAL_MESENCHYMAL_TRANSITION	0.0843727	8.82e-18
SMARCA2	HALLMARK_ESTROGEN_RESPONSE_EARLY	0.274655	0.0143023	ACC		SMARCA2	HALLMARK_ESTROGEN_RESPONSE_EARLY	0.205476	7.33e-99
SMARCA2	HALLMARK_ESTROGEN_RESPONSE_LATE	0.100951	0.376031	ACC		SMARCA2	HALLMARK_ESTROGEN_RESPONSE_LATE	-0.0157876	0.108654
SMARCA2	HALLMARK_FATTY_ACID_METABOLISM	0.0953589	0.403174	ACC		SMARCA2	HALLMARK_FATTY_ACID_METABOLISM	-0.0802944	3.04e-16
SMARCA2	HALLMARK_G2M_CHECKPOINT	0.0500451	0.66139	ACC		SMARCA2	HALLMARK_G2M_CHECKPOINT	-0.171266	8.17e-69
SMARCA2	HALLMARK_GLYCOLYSIS	-0.282932	0.0115198	ACC		SMARCA2	HALLMARK_GLYCOLYSIS	-0.417096	0
SMARCA2	HALLMARK_HEDGEHOG_SIGNALING	0.210689	0.0623528	ACC		SMARCA2	HALLMARK_HEDGEHOG_SIGNALING	0.20134	6.44e-95
SMARCA2	HALLMARK_HEME_METABOLISM	0.0540138	0.636371	ACC		SMARCA2	HALLMARK_HEME_METABOLISM	0.15344	1.95e-55
SMARCA2	HALLMARK_HYPOXIA	-0.251382	0.0254347	ACC		SMARCA2	HALLMARK_HYPOXIA	-0.0447205	5.46e-06
SMARCA2	HALLMARK_IL2_STAT5_SIGNALING	-0.108782	0.339934	ACC		SMARCA2	HALLMARK_IL2_STAT5_SIGNALING	0.123099	3.7e-36
SMARCA2	HALLMARK_IL6_JAK_STAT3_SIGNALING	-0.124021	0.27617	ACC		SMARCA2	HALLMARK_IL6_JAK_STAT3_SIGNALING	-0.0552802	1.9e-08
SMARCA2	HALLMARK_INFLAMMATORY_RESPONSE	0.0367536	0.747775	ACC		SMARCA2	HALLMARK_INFLAMMATORY_RESPONSE	0.0125721	0.201428
SMARCA2	HALLMARK_INTERFERON_ALPHA_RESPONSE	-0.136929	0.228849	ACC		SMARCA2	HALLMARK_INTERFERON_ALPHA_RESPONSE	-0.0309684	0.00164709
SMARCA2	HALLMARK_INTERFERON_GAMMA_RESPONSE	-0.14406	0.205285	ACC		SMARCA2	HALLMARK_INTERFERON_GAMMA_RESPONSE	0.0104672	0.287512
SMARCA2	HALLMARK_KRAS_SIGNALING_DN	0.00464817	0.96757	ACC		SMARCA2	HALLMARK_KRAS_SIGNALING_DN	-0.000289471	0.976535
SMARCA2	HALLMARK_KRAS_SIGNALING_UP	0.18644	0.0999363	ACC		SMARCA2	HALLMARK_KRAS_SIGNALING_UP	0.116398	1.75e-32
SMARCA2	HALLMARK_MITOTIC_SPINDLE	0.267753	0.0170492	ACC		SMARCA2	HALLMARK_MITOTIC_SPINDLE	0.118082	2.18e-33
SMARCA2	HALLMARK_MTORC1_SIGNALING	-0.139866	0.218924	ACC		SMARCA2	HALLMARK_MTORC1_SIGNALING	-0.173999	5.31e-71
SMARCA2	HALLMARK_MYC_TARGETS_V1	0.0773852	0.497855	ACC		SMARCA2	HALLMARK_MYC_TARGETS_V1	-0.0147579	0.133712
SMARCA2	HALLMARK_MYC_TARGETS_V2	-0.248107	0.0274772	ACC		SMARCA2	HALLMARK_MYC_TARGETS_V2	-0.308651	8.83e-227
SMARCA2	HALLMARK_MYOGENESIS	-0.273562	0.0147098	ACC		SMARCA2	HALLMARK_MYOGENESIS	0.0809335	1.76e-16
SMARCA2	HALLMARK_NOTCH_SIGNALING	0.02849	0.803176	ACC		SMARCA2	HALLMARK_NOTCH_SIGNALING	0.108009	3.54e-28
SMARCA2	HALLMARK_OXIDATIVE_PHOSPHORYLATION	-0.0773852	0.497855	ACC		SMARCA2	HALLMARK_OXIDATIVE_PHOSPHORYLATION	-0.0977571	2.35e-23
SMARCA2	HALLMARK_P53_PATHWAY	-0.209832	0.0634506	ACC		SMARCA2	HALLMARK_P53_PATHWAY	-0.105483	6.05e-27
SMARCA2	HALLMARK_PANCREAS_BETA_CELLS	0.0349348	0.75987	ACC		SMARCA2	HALLMARK_PANCREAS_BETA_CELLS	0.0608339	6.13e-10
SMARCA2	HALLMARK_PEROXISOME	0.0309599	0.786501	ACC		SMARCA2	HALLMARK_PEROXISOME	-0.0700599	1.02e-12
SMARCA2	HALLMARK_PI3K_AKT_MTOR_SIGNALING	-0.132797	0.243338	ACC		SMARCA2	HALLMARK_PI3K_AKT_MTOR_SIGNALING	0.262733	1.29e-162
SMARCA2	HALLMARK_PROTEIN_SECRETION	0.350825	0.00152493	ACC		SMARCA2	HALLMARK_PROTEIN_SECRETION	0.392636	0
SMARCA2	HALLMARK_REACTIVE_OXYGEN_SPECIES_PATHWAY	-0.184319	0.103924	ACC		SMARCA2	HALLMARK_REACTIVE_OXYGEN_SPECIES_PATHWAY	-0.0361093	0.000242314
SMARCA2	HALLMARK_SPERMATOGENESIS	-0.120227	0.29124	ACC		SMARCA2	HALLMARK_SPERMATOGENESIS	0.0758952	1.14e-14
SMARCA2	HALLMARK_TGF_BETA_SIGNALING	0.417719	0.000128003	ACC		SMARCA2	HALLMARK_TGF_BETA_SIGNALING	0.22909	4.64e-123
SMARCA2	HALLMARK_TNFA_SIGNALING_VIA_NFKB	-0.0429441	0.707077	ACC		SMARCA2	HALLMARK_TNFA_SIGNALING_VIA_NFKB	-0.0754414	1.63e-14
SMARCA2	HALLMARK_UNFOLDED_PROTEIN_RESPONSE	0.0820346	0.472307	ACC		SMARCA2	HALLMARK_UNFOLDED_PROTEIN_RESPONSE	-0.0242504	0.013723
SMARCA2	HALLMARK_UV_RESPONSE_DN	0.363878	0.000979167	ACC		SMARCA2	HALLMARK_UV_RESPONSE_DN	0.459968	0
SMARCA2	HALLMARK_UV_RESPONSE_UP	-0.198249	0.0798741	ACC		SMARCA2	HALLMARK_UV_RESPONSE_UP	-0.136093	6.98e-44
SMARCA2	HALLMARK_WNT_BETA_CATENIN_SIGNALING	-0.00679037	0.952639	ACC		SMARCA2	HALLMARK_WNT_BETA_CATENIN_SIGNALING	0.0539678	4.07e-08
SMARCA2	HALLMARK_XENOBIOTIC_METABOLISM	-0.0429099	0.707299	ACC		SMARCA2	HALLMARK_XENOBIOTIC_METABOLISM	-0.212249	1.65e-105
SMARCA4	HALLMARK_ADIPOGENESIS	-0.25384	0.0239878	ACC		SMARCA4	HALLMARK_ADIPOGENESIS	-0.264064	2.61e-164
SMARCA4	HALLMARK_ALLOGRAFT_REJECTION	-0.38645	0.000435115	ACC		SMARCA4	HALLMARK_ALLOGRAFT_REJECTION	-0.058903	2.09e-09
SMARCA4	HALLMARK_ANDROGEN_RESPONSE	0.049204	0.666741	ACC		SMARCA4	HALLMARK_ANDROGEN_RESPONSE	-0.0959409	1.5e-22
SMARCA4	HALLMARK_ANGIOGENESIS	0.0451697	0.692636	ACC		SMARCA4	HALLMARK_ANGIOGENESIS	-0.257082	1.52e-155
SMARCA4	HALLMARK_APICAL_JUNCTION	0.15768	0.165182	ACC		SMARCA4	HALLMARK_APICAL_JUNCTION	0.269232	5.71e-171
SMARCA4	HALLMARK_APICAL_SURFACE	0.325439	0.00342714	ACC		SMARCA4	HALLMARK_APICAL_SURFACE	0.262388	3.51e-162
SMARCA4	HALLMARK_APOPTOSIS	-0.458072	2.18715e-05	ACC		SMARCA4	HALLMARK_APOPTOSIS	-0.117497	4.5e-33
SMARCA4	HALLMARK_BILE_ACID_METABOLISM	-0.043454	0.703759	ACC		SMARCA4	HALLMARK_BILE_ACID_METABOLISM	-0.33607	4.66e-271
SMARCA4	HALLMARK_CHOLESTEROL_HOMEOSTASIS	0.0978471	0.390957	ACC		SMARCA4	HALLMARK_CHOLESTEROL_HOMEOSTASIS	-0.127895	6.44e-39
SMARCA4	HALLMARK_COAGULATION	0.103905	0.362151	ACC		SMARCA4	HALLMARK_COAGULATION	-0.33509	2.14e-269
SMARCA4	HALLMARK_COMPLEMENT	-0.429542	7.80412e-05	ACC		SMARCA4	HALLMARK_COMPLEMENT	-0.411324	0
SMARCA4	HALLMARK_DNA_REPAIR	-0.069988	0.53994	ACC		SMARCA4	HALLMARK_DNA_REPAIR	0.260437	1.01e-159
SMARCA4	HALLMARK_E2F_TARGETS	0.464105	1.64665e-05	ACC		SMARCA4	HALLMARK_E2F_TARGETS	0.381283	0
SMARCA4	HALLMARK_EPITHELIAL_MESENCHYMAL_TRANSITION	0.167539	0.139987	ACC		SMARCA4	HALLMARK_EPITHELIAL_MESENCHYMAL_TRANSITION	-0.0574998	4.99e-09
SMARCA4	HALLMARK_ESTROGEN_RESPONSE_EARLY	0.296754	0.00791511	ACC		SMARCA4	HALLMARK_ESTROGEN_RESPONSE_EARLY	0.116604	1.36e-32
SMARCA4	HALLMARK_ESTROGEN_RESPONSE_LATE	0.259568	0.0208846	ACC		SMARCA4	HALLMARK_ESTROGEN_RESPONSE_LATE	0.191322	1.01e-85
SMARCA4	HALLMARK_FATTY_ACID_METABOLISM	-0.159976	0.159036	ACC		SMARCA4	HALLMARK_FATTY_ACID_METABOLISM	-0.280712	2.66e-186
SMARCA4	HALLMARK_G2M_CHECKPOINT	0.5052	2.05085e-06	ACC		SMARCA4	HALLMARK_G2M_CHECKPOINT	0.399913	0
SMARCA4	HALLMARK_GLYCOLYSIS	-0.0209763	0.854414	ACC		SMARCA4	HALLMARK_GLYCOLYSIS	0.110708	1.58e-29
SMARCA4	HALLMARK_HEDGEHOG_SIGNALING	0.346066	0.00178405	ACC		SMARCA4	HALLMARK_HEDGEHOG_SIGNALING	0.13833	2.72e-45
SMARCA4	HALLMARK_HEME_METABOLISM	-0.158278	0.163566	ACC		SMARCA4	HALLMARK_HEME_METABOLISM	0.0106138	0.280816
SMARCA4	HALLMARK_HYPOXIA	-0.122633	0.281622	ACC		SMARCA4	HALLMARK_HYPOXIA	-0.254626	1.58e-152
SMARCA4	HALLMARK_IL2_STAT5_SIGNALING	-0.234377	0.0376136	ACC		SMARCA4	HALLMARK_IL2_STAT5_SIGNALING	-0.0952583	2.98e-22
SMARCA4	HALLMARK_IL6_JAK_STAT3_SIGNALING	-0.27022	0.0160194	ACC		SMARCA4	HALLMARK_IL6_JAK_STAT3_SIGNALING	-0.176042	1.16e-72
SMARCA4	HALLMARK_INFLAMMATORY_RESPONSE	-0.0380073	0.739473	ACC		SMARCA4	HALLMARK_INFLAMMATORY_RESPONSE	-0.14027	1.56e-46
SMARCA4	HALLMARK_INTERFERON_ALPHA_RESPONSE	-0.374701	0.000668514	ACC		SMARCA4	HALLMARK_INTERFERON_ALPHA_RESPONSE	-0.151816	2.71e-54
SMARCA4	HALLMARK_INTERFERON_GAMMA_RESPONSE	-0.378366	0.000585703	ACC		SMARCA4	HALLMARK_INTERFERON_GAMMA_RESPONSE	-0.177357	9.71e-74
SMARCA4	HALLMARK_KRAS_SIGNALING_DN	0.0338387	0.767187	ACC		SMARCA4	HALLMARK_KRAS_SIGNALING_DN	0.167186	1.29e-65
SMARCA4	HALLMARK_KRAS_SIGNALING_UP	-0.23423	0.0377372	ACC		SMARCA4	HALLMARK_KRAS_SIGNALING_UP	-0.157138	4.37e-58
SMARCA4	HALLMARK_MITOTIC_SPINDLE	0.480346	7.46394e-06	ACC		SMARCA4	HALLMARK_MITOTIC_SPINDLE	0.478467	0
SMARCA4	HALLMARK_MTORC1_SIGNALING	0.0786297	0.490946	ACC		SMARCA4	HALLMARK_MTORC1_SIGNALING	0.0792178	7.51e-16
SMARCA4	HALLMARK_MYC_TARGETS_V1	0.435872	5.94261e-05	ACC		SMARCA4	HALLMARK_MYC_TARGETS_V1	0.338625	2.01e-275
SMARCA4	HALLMARK_MYC_TARGETS_V2	0.40758	0.00019288	ACC		SMARCA4	HALLMARK_MYC_TARGETS_V2	0.455285	0
SMARCA4	HALLMARK_MYOGENESIS	0.111076	0.329785	ACC		SMARCA4	HALLMARK_MYOGENESIS	0.0517908	1.39e-07
SMARCA4	HALLMARK_NOTCH_SIGNALING	-0.0524533	0.646162	ACC		SMARCA4	HALLMARK_NOTCH_SIGNALING	0.184504	9.45e-80
SMARCA4	HALLMARK_OXIDATIVE_PHOSPHORYLATION	-0.435872	5.94261e-05	ACC		SMARCA4	HALLMARK_OXIDATIVE_PHOSPHORYLATION	-0.161579	2.36e-61
SMARCA4	HALLMARK_P53_PATHWAY	-0.434481	6.3123e-05	ACC		SMARCA4	HALLMARK_P53_PATHWAY	0.0248031	0.0117148
SMARCA4	HALLMARK_PANCREAS_BETA_CELLS	-0.042299	0.711282	ACC		SMARCA4	HALLMARK_PANCREAS_BETA_CELLS	-0.137958	4.68e-45
SMARCA4	HALLMARK_PEROXISOME	-0.00911687	0.936442	ACC		SMARCA4	HALLMARK_PEROXISOME	-0.103389	6.05e-26
SMARCA4	HALLMARK_PI3K_AKT_MTOR_SIGNALING	-0.213636	0.0586966	ACC		SMARCA4	HALLMARK_PI3K_AKT_MTOR_SIGNALING	0.185635	1e-80
SMARCA4	HALLMARK_PROTEIN_SECRETION	-0.0837099	0.463279	ACC		SMARCA4	HALLMARK_PROTEIN_SECRETION	-0.163643	6.63e-63
SMARCA4	HALLMARK_REACTIVE_OXYGEN_SPECIES_PATHWAY	-0.536747	3.41215e-07	ACC		SMARCA4	HALLMARK_REACTIVE_OXYGEN_SPECIES_PATHWAY	-0.252219	1.34e-149
SMARCA4	HALLMARK_SPERMATOGENESIS	0.0749937	0.511271	ACC		SMARCA4	HALLMARK_SPERMATOGENESIS	0.187158	4.77e-82
SMARCA4	HALLMARK_TGF_BETA_SIGNALING	0.0759033	0.506146	ACC		SMARCA4	HALLMARK_TGF_BETA_SIGNALING	-0.0019818	0.840409
SMARCA4	HALLMARK_TNFA_SIGNALING_VIA_NFKB	-0.160351	0.158047	ACC		SMARCA4	HALLMARK_TNFA_SIGNALING_VIA_NFKB	-0.190071	1.31e-84
SMARCA4	HALLMARK_UNFOLDED_PROTEIN_RESPONSE	0.297353	0.0077842	ACC		SMARCA4	HALLMARK_UNFOLDED_PROTEIN_RESPONSE	0.166986	1.84e-65
SMARCA4	HALLMARK_UV_RESPONSE_DN	0.173575	0.126063	ACC		SMARCA4	HALLMARK_UV_RESPONSE_DN	-0.0834625	1.97e-17
SMARCA4	HALLMARK_UV_RESPONSE_UP	-0.0380926	0.738909	ACC		SMARCA4	HALLMARK_UV_RESPONSE_UP	0.119	6.92e-34
SMARCA4	HALLMARK_WNT_BETA_CATENIN_SIGNALING	0.289191	0.00974069	ACC		SMARCA4	HALLMARK_WNT_BETA_CATENIN_SIGNALING	0.416514	0
SMARCA4	HALLMARK_XENOBIOTIC_METABOLISM	-0.160863	0.156707	ACC		SMARCA4	HALLMARK_XENOBIOTIC_METABOLISM	-0.343929	1.29e-284
TAF1	HALLMARK_ADIPOGENESIS	0.0951321	0.404299	ACC		TAF1	HALLMARK_ADIPOGENESIS	-0.18338	8.67e-79
TAF1	HALLMARK_ALLOGRAFT_REJECTION	-0.271667	0.0154405	ACC		TAF1	HALLMARK_ALLOGRAFT_REJECTION	0.0408226	3.33e-05
TAF1	HALLMARK_ANDROGEN_RESPONSE	0.441866	4.56786e-05	ACC		TAF1	HALLMARK_ANDROGEN_RESPONSE	0.220937	2.22e-114
TAF1	HALLMARK_ANGIOGENESIS	-0.133793	0.239787	ACC		TAF1	HALLMARK_ANGIOGENESIS	-0.113234	8.03e-31
TAF1	HALLMARK_APICAL_JUNCTION	0.0994172	0.383363	ACC		TAF1	HALLMARK_APICAL_JUNCTION	0.117156	6.87e-33
TAF1	HALLMARK_APICAL_SURFACE	-0.0197878	0.86258	ACC		TAF1	HALLMARK_APICAL_SURFACE	0.0794103	6.39e-16
TAF1	HALLMARK_APOPTOSIS	-0.229096	0.0422657	ACC		TAF1	HALLMARK_APOPTOSIS	-0.00338599	0.730809
TAF1	HALLMARK_BILE_ACID_METABOLISM	0.0787055	0.490528	ACC		TAF1	HALLMARK_BILE_ACID_METABOLISM	-0.244805	8.84e-141
TAF1	HALLMARK_CHOLESTEROL_HOMEOSTASIS	-0.0843604	0.459798	ACC		TAF1	HALLMARK_CHOLESTEROL_HOMEOSTASIS	-0.324578	6.17e-252
TAF1	HALLMARK_COAGULATION	-0.209841	0.0634386	ACC		TAF1	HALLMARK_COAGULATION	-0.326998	6.79e-256
TAF1	HALLMARK_COMPLEMENT	-0.341898	0.00204293	ACC		TAF1	HALLMARK_COMPLEMENT	-0.137819	5.73e-45
TAF1	HALLMARK_DNA_REPAIR	-0.18691	0.0990699	ACC		TAF1	HALLMARK_DNA_REPAIR	-0.160784	9.22e-61
TAF1	HALLMARK_E2F_TARGETS	0.0784188	0.492114	ACC		TAF1	HALLMARK_E2F_TARGETS	0.142764	3.71e-48
TAF1	HALLMARK_EPITHELIAL_MESENCHYMAL_TRANSITION	-0.16845	0.137814	ACC		TAF1	HALLMARK_EPITHELIAL_MESENCHYMAL_TRANSITION	0.0613618	4.35e-10
TAF1	HALLMARK_ESTROGEN_RESPONSE_EARLY	0.446767	3.6702e-05	ACC		TAF1	HALLMARK_ESTROGEN_RESPONSE_EARLY	0.189325	5.99e-84
TAF1	HALLMARK_ESTROGEN_RESPONSE_LATE	0.191905	0.0902112	ACC		TAF1	HALLMARK_ESTROGEN_RESPONSE_LATE	0.0617203	3.44e-10
TAF1	HALLMARK_FATTY_ACID_METABOLISM	0.0964991	0.397548	ACC		TAF1	HALLMARK_FATTY_ACID_METABOLISM	-0.295868	1.08e-207
TAF1	HALLMARK_G2M_CHECKPOINT	0.0674981	0.554488	ACC		TAF1	HALLMARK_G2M_CHECKPOINT	0.207862	3.55e-101
TAF1	HALLMARK_GLYCOLYSIS	0.0837324	0.463158	ACC		TAF1	HALLMARK_GLYCOLYSIS	-0.278434	3.36e-183
TAF1	HALLMARK_HEDGEHOG_SIGNALING	0.354098	0.00136698	ACC		TAF1	HALLMARK_HEDGEHOG_SIGNALING	0.0974376	3.27e-23
TAF1	HALLMARK_HEME_METABOLISM	0.0555879	0.626558	ACC		TAF1	HALLMARK_HEME_METABOLISM	0.0668229	1.06e-11
TAF1	HALLMARK_HYPOXIA	-0.010339	0.927943	ACC		TAF1	HALLMARK_HYPOXIA	-0.196742	1.24e-90
TAF1	HALLMARK_IL2_STAT5_SIGNALING	-0.240937	0.032437	ACC		TAF1	HALLMARK_IL2_STAT5_SIGNALING	0.0889256	1.38e-19
TAF1	HALLMARK_IL6_JAK_STAT3_SIGNALING	-0.179943	0.112545	ACC		TAF1	HALLMARK_IL6_JAK_STAT3_SIGNALING	0.00308208	0.754152
TAF1	HALLMARK_INFLAMMATORY_RESPONSE	-0.0494021	0.665479	ACC		TAF1	HALLMARK_INFLAMMATORY_RESPONSE	0.104537	1.72e-26
TAF1	HALLMARK_INTERFERON_ALPHA_RESPONSE	-0.0565938	0.62032	ACC		TAF1	HALLMARK_INTERFERON_ALPHA_RESPONSE	-0.0307049	0.00180455
TAF1	HALLMARK_INTERFERON_GAMMA_RESPONSE	-0.139328	0.220719	ACC		TAF1	HALLMARK_INTERFERON_GAMMA_RESPONSE	0.00628241	0.52324
TAF1	HALLMARK_KRAS_SIGNALING_DN	0.053811	0.637641	ACC		TAF1	HALLMARK_KRAS_SIGNALING_DN	0.0542605	3.44e-08
TAF1	HALLMARK_KRAS_SIGNALING_UP	0.196968	0.0818815	ACC		TAF1	HALLMARK_KRAS_SIGNALING_UP	0.140991	5.33e-47
TAF1	HALLMARK_MITOTIC_SPINDLE	0.239912	0.0332046	ACC		TAF1	HALLMARK_MITOTIC_SPINDLE	0.472743	0
TAF1	HALLMARK_MTORC1_SIGNALING	-0.0371351	0.745245	ACC		TAF1	HALLMARK_MTORC1_SIGNALING	-0.0256609	0.00911208
TAF1	HALLMARK_MYC_TARGETS_V1	-0.19059	0.0924799	ACC		TAF1	HALLMARK_MYC_TARGETS_V1	0.22722	4.88e-121
TAF1	HALLMARK_MYC_TARGETS_V2	-0.110822	0.330898	ACC		TAF1	HALLMARK_MYC_TARGETS_V2	-0.111493	6.3e-30
TAF1	HALLMARK_MYOGENESIS	-0.292885	0.00880746	ACC		TAF1	HALLMARK_MYOGENESIS	-0.10041	1.48e-24
TAF1	HALLMARK_NOTCH_SIGNALING	-0.0756229	0.507724	ACC		TAF1	HALLMARK_NOTCH_SIGNALING	0.10336	6.24e-26
TAF1	HALLMARK_OXIDATIVE_PHOSPHORYLATION	0.19059	0.0924799	ACC		TAF1	HALLMARK_OXIDATIVE_PHOSPHORYLATION	-0.310533	1.13e-229
TAF1	HALLMARK_P53_PATHWAY	-0.000881514	0.993848	ACC		TAF1	HALLMARK_P53_PATHWAY	-0.184095	2.12e-79
TAF1	HALLMARK_PANCREAS_BETA_CELLS	-0.0465418	0.683788	ACC		TAF1	HALLMARK_PANCREAS_BETA_CELLS	-0.041279	2.72e-05
TAF1	HALLMARK_PEROXISOME	0.0648773	0.570001	ACC		TAF1	HALLMARK_PEROXISOME	-0.207437	9.22e-101
TAF1	HALLMARK_PI3K_AKT_MTOR_SIGNALING	-0.178978	0.114518	ACC		TAF1	HALLMARK_PI3K_AKT_MTOR_SIGNALING	0.166864	2.28e-65
TAF1	HALLMARK_PROTEIN_SECRETION	0.409501	0.000178641	ACC		TAF1	HALLMARK_PROTEIN_SECRETION	0.331593	1.64e-263
TAF1	HALLMARK_REACTIVE_OXYGEN_SPECIES_PATHWAY	-0.0695734	0.542349	ACC		TAF1	HALLMARK_REACTIVE_OXYGEN_SPECIES_PATHWAY	-0.314445	9.4e-236
TAF1	HALLMARK_SPERMATOGENESIS	-0.140147	0.217992	ACC		TAF1	HALLMARK_SPERMATOGENESIS	0.207387	1.03e-100
TAF1	HALLMARK_TGF_BETA_SIGNALING	0.17269	0.128035	ACC		TAF1	HALLMARK_TGF_BETA_SIGNALING	0.251961	2.75e-149
TAF1	HALLMARK_TNFA_SIGNALING_VIA_NFKB	-0.148627	0.191129	ACC		TAF1	HALLMARK_TNFA_SIGNALING_VIA_NFKB	-0.0226861	0.0211431
TAF1	HALLMARK_UNFOLDED_PROTEIN_RESPONSE	0.310201	0.00539975	ACC		TAF1	HALLMARK_UNFOLDED_PROTEIN_RESPONSE	0.00232348	0.813365
TAF1	HALLMARK_UV_RESPONSE_DN	0.212435	0.0601654	ACC		TAF1	HALLMARK_UV_RESPONSE_DN	0.358521	7.48952994324519e-311
TAF1	HALLMARK_UV_RESPONSE_UP	-0.134664	0.236715	ACC		TAF1	HALLMARK_UV_RESPONSE_UP	-0.288283	8.02e-197
TAF1	HALLMARK_WNT_BETA_CATENIN_SIGNALING	-0.0310888	0.785634	ACC		TAF1	HALLMARK_WNT_BETA_CATENIN_SIGNALING	0.11265	1.61e-30
TAF1	HALLMARK_XENOBIOTIC_METABOLISM	-0.124235	0.275335	ACC		TAF1	HALLMARK_XENOBIOTIC_METABOLISM	-0.330644	6.31e-262
YEATS4	HALLMARK_ADIPOGENESIS	-0.148638	0.191098	ACC		YEATS4	HALLMARK_ADIPOGENESIS	-0.279025	5.3e-184
YEATS4	HALLMARK_ALLOGRAFT_REJECTION	-0.241259	0.0321993	ACC		YEATS4	HALLMARK_ALLOGRAFT_REJECTION	0.0686728	2.83e-12
YEATS4	HALLMARK_ANDROGEN_RESPONSE	0.214848	0.0572438	ACC		YEATS4	HALLMARK_ANDROGEN_RESPONSE	-0.00654456	0.506052
YEATS4	HALLMARK_ANGIOGENESIS	0.111653	0.327264	ACC		YEATS4	HALLMARK_ANGIOGENESIS	-0.179101	3.49e-75
YEATS4	HALLMARK_APICAL_JUNCTION	-0.0228147	0.841813	ACC		YEATS4	HALLMARK_APICAL_JUNCTION	-0.067531	6.44e-12
YEATS4	HALLMARK_APICAL_SURFACE	-0.0773191	0.498223	ACC		YEATS4	HALLMARK_APICAL_SURFACE	0.0553595	1.81e-08
YEATS4	HALLMARK_APOPTOSIS	-0.251263	0.0255067	ACC		YEATS4	HALLMARK_APOPTOSIS	-0.090379	3.51e-20
YEATS4	HALLMARK_BILE_ACID_METABOLISM	0.0496852	0.663678	ACC		YEATS4	HALLMARK_BILE_ACID_METABOLISM	-0.180202	4.21e-76
YEATS4	HALLMARK_CHOLESTEROL_HOMEOSTASIS	0.124135	0.275726	ACC		YEATS4	HALLMARK_CHOLESTEROL_HOMEOSTASIS	-0.108006	3.55e-28
YEATS4	HALLMARK_COAGULATION	-0.0826309	0.469083	ACC		YEATS4	HALLMARK_COAGULATION	-0.230677	8.65e-125
YEATS4	HALLMARK_COMPLEMENT	-0.189064	0.0951688	ACC		YEATS4	HALLMARK_COMPLEMENT	-0.117451	4.77e-33
YEATS4	HALLMARK_DNA_REPAIR	-0.0978424	0.39098	ACC		YEATS4	HALLMARK_DNA_REPAIR	0.0903007	3.78e-20
YEATS4	HALLMARK_E2F_TARGETS	0.377944	0.000594733	ACC		YEATS4	HALLMARK_E2F_TARGETS	0.456711	0
YEATS4	HALLMARK_EPITHELIAL_MESENCHYMAL_TRANSITION	0.0145985	0.898392	ACC		YEATS4	HALLMARK_EPITHELIAL_MESENCHYMAL_TRANSITION	-0.0341767	0.000513342
YEATS4	HALLMARK_ESTROGEN_RESPONSE_EARLY	0.257303	0.0220681	ACC		YEATS4	HALLMARK_ESTROGEN_RESPONSE_EARLY	0.0396974	5.46e-05
YEATS4	HALLMARK_ESTROGEN_RESPONSE_LATE	0.169224	0.135988	ACC		YEATS4	HALLMARK_ESTROGEN_RESPONSE_LATE	0.179683	1.14e-75
YEATS4	HALLMARK_FATTY_ACID_METABOLISM	-0.00897488	0.93743	ACC		YEATS4	HALLMARK_FATTY_ACID_METABOLISM	-0.189977	1.59e-84
YEATS4	HALLMARK_G2M_CHECKPOINT	0.331427	0.00284832	ACC		YEATS4	HALLMARK_G2M_CHECKPOINT	0.454689	0
YEATS4	HALLMARK_GLYCOLYSIS	0.00819355	0.942867	ACC		YEATS4	HALLMARK_GLYCOLYSIS	-0.00400628	0.68395
YEATS4	HALLMARK_HEDGEHOG_SIGNALING	0.058897	0.606139	ACC		YEATS4	HALLMARK_HEDGEHOG_SIGNALING	-0.0279802	0.00446059
YEATS4	HALLMARK_HEME_METABOLISM	0.0468668	0.681698	ACC		YEATS4	HALLMARK_HEME_METABOLISM	-0.0638271	8.47e-11
YEATS4	HALLMARK_HYPOXIA	-0.0924671	0.417651	ACC		YEATS4	HALLMARK_HYPOXIA	-0.262045	9.54e-162
YEATS4	HALLMARK_IL2_STAT5_SIGNALING	-0.0512174	0.65396	ACC		YEATS4	HALLMARK_IL2_STAT5_SIGNALING	-0.0722186	2.02e-13
YEATS4	HALLMARK_IL6_JAK_STAT3_SIGNALING	-0.105876	0.353064	ACC		YEATS4	HALLMARK_IL6_JAK_STAT3_SIGNALING	0.0285006	0.00377327
YEATS4	HALLMARK_INFLAMMATORY_RESPONSE	-0.0234873	0.837213	ACC		YEATS4	HALLMARK_INFLAMMATORY_RESPONSE	0.0865517	1.24e-18
YEATS4	HALLMARK_INTERFERON_ALPHA_RESPONSE	-0.0962045	0.398997	ACC		YEATS4	HALLMARK_INTERFERON_ALPHA_RESPONSE	-0.0218486	0.0263988
YEATS4	HALLMARK_INTERFERON_GAMMA_RESPONSE	-0.15577	0.170427	ACC		YEATS4	HALLMARK_INTERFERON_GAMMA_RESPONSE	-0.00941558	0.338702
YEATS4	HALLMARK_KRAS_SIGNALING_DN	-0.133721	0.240044	ACC		YEATS4	HALLMARK_KRAS_SIGNALING_DN	0.100706	1.08e-24
YEATS4	HALLMARK_KRAS_SIGNALING_UP	0.169674	0.134936	ACC		YEATS4	HALLMARK_KRAS_SIGNALING_UP	0.0339262	0.000564299
YEATS4	HALLMARK_MITOTIC_SPINDLE	0.228256	0.043048	ACC		YEATS4	HALLMARK_MITOTIC_SPINDLE	0.315953	4.03e-238
YEATS4	HALLMARK_MTORC1_SIGNALING	0.209182	0.0642932	ACC		YEATS4	HALLMARK_MTORC1_SIGNALING	0.249211	5.52e-146
YEATS4	HALLMARK_MYC_TARGETS_V1	0.200991	0.0757083	ACC		YEATS4	HALLMARK_MYC_TARGETS_V1	0.28403	7.17e-191
YEATS4	HALLMARK_MYC_TARGETS_V2	-0.0066175	0.953844	ACC		YEATS4	HALLMARK_MYC_TARGETS_V2	0.260222	1.87e-159
YEATS4	HALLMARK_MYOGENESIS	-0.153477	0.176886	ACC		YEATS4	HALLMARK_MYOGENESIS	-0.0795787	5.55e-16
YEATS4	HALLMARK_NOTCH_SIGNALING	-0.234852	0.0372169	ACC		YEATS4	HALLMARK_NOTCH_SIGNALING	-0.144317	3.51e-49
YEATS4	HALLMARK_OXIDATIVE_PHOSPHORYLATION	-0.200991	0.0757083	ACC		YEATS4	HALLMARK_OXIDATIVE_PHOSPHORYLATION	-0.155444	7.28e-57
YEATS4	HALLMARK_P53_PATHWAY	-0.228072	0.0432214	ACC		YEATS4	HALLMARK_P53_PATHWAY	-0.122802	5.43e-36
YEATS4	HALLMARK_PANCREAS_BETA_CELLS	0.0906177	0.427064	ACC		YEATS4	HALLMARK_PANCREAS_BETA_CELLS	-0.102061	2.55e-25
YEATS4	HALLMARK_PEROXISOME	-0.0990377	0.38519	ACC		YEATS4	HALLMARK_PEROXISOME	-0.129908	4.16e-40
YEATS4	HALLMARK_PI3K_AKT_MTOR_SIGNALING	-0.176171	0.120409	ACC		YEATS4	HALLMARK_PI3K_AKT_MTOR_SIGNALING	0.0766509	6.19e-15
YEATS4	HALLMARK_PROTEIN_SECRETION	0.177523	0.117542	ACC		YEATS4	HALLMARK_PROTEIN_SECRETION	-0.0405243	3.8e-05
YEATS4	HALLMARK_REACTIVE_OXYGEN_SPECIES_PATHWAY	-0.351817	0.00147541	ACC		YEATS4	HALLMARK_REACTIVE_OXYGEN_SPECIES_PATHWAY	-0.348692	5.01e-293
YEATS4	HALLMARK_SPERMATOGENESIS	-0.070855	0.534919	ACC		YEATS4	HALLMARK_SPERMATOGENESIS	0.184515	9.24e-80
YEATS4	HALLMARK_TGF_BETA_SIGNALING	-0.0145529	0.898708	ACC		YEATS4	HALLMARK_TGF_BETA_SIGNALING	-0.133341	3.51e-42
YEATS4	HALLMARK_TNFA_SIGNALING_VIA_NFKB	-0.109672	0.33597	ACC		YEATS4	HALLMARK_TNFA_SIGNALING_VIA_NFKB	-0.0567953	7.67e-09
YEATS4	HALLMARK_UNFOLDED_PROTEIN_RESPONSE	0.0389299	0.733382	ACC		YEATS4	HALLMARK_UNFOLDED_PROTEIN_RESPONSE	0.042247	1.75e-05
YEATS4	HALLMARK_UV_RESPONSE_DN	-0.070122	0.539162	ACC		YEATS4	HALLMARK_UV_RESPONSE_DN	-0.100356	1.57e-24
YEATS4	HALLMARK_UV_RESPONSE_UP	-0.124978	0.272454	ACC		YEATS4	HALLMARK_UV_RESPONSE_UP	-0.0207811	0.0347051
YEATS4	HALLMARK_WNT_BETA_CATENIN_SIGNALING	-0.0702257	0.538561	ACC		YEATS4	HALLMARK_WNT_BETA_CATENIN_SIGNALING	0.0540557	3.87e-08
YEATS4	HALLMARK_XENOBIOTIC_METABOLISM	-0.107296	0.346608	ACC		YEATS4	HALLMARK_XENOBIOTIC_METABOLISM	-0.205527	6.54e-99
ATAD2B	HALLMARK_ADIPOGENESIS	0.0525873	0.287511	BLCA
ATAD2B	HALLMARK_ALLOGRAFT_REJECTION	-0.0482216	0.329465	BLCA
ATAD2B	HALLMARK_ANDROGEN_RESPONSE	0.0976821	0.0478131	BLCA
ATAD2B	HALLMARK_ANGIOGENESIS	0.000591368	0.990464	BLCA
ATAD2B	HALLMARK_APICAL_JUNCTION	-0.060394	0.221798	BLCA
ATAD2B	HALLMARK_APICAL_SURFACE	0.00116003	0.981295	BLCA
ATAD2B	HALLMARK_APOPTOSIS	-0.0713216	0.148923	BLCA
ATAD2B	HALLMARK_BILE_ACID_METABOLISM	0.100486	0.0417387	BLCA
ATAD2B	HALLMARK_CHOLESTEROL_HOMEOSTASIS	0.102874	0.0370916	BLCA
ATAD2B	HALLMARK_COAGULATION	0.022023	0.656197	BLCA
ATAD2B	HALLMARK_COMPLEMENT	-0.0104306	0.833025	BLCA
ATAD2B	HALLMARK_DNA_REPAIR	0.0181014	0.714451	BLCA
ATAD2B	HALLMARK_E2F_TARGETS	-0.0936797	0.0577526	BLCA
ATAD2B	HALLMARK_EPITHELIAL_MESENCHYMAL_TRANSITION	-0.0874683	0.0765187	BLCA
ATAD2B	HALLMARK_ESTROGEN_RESPONSE_EARLY	0.0625615	0.205622	BLCA
ATAD2B	HALLMARK_ESTROGEN_RESPONSE_LATE	0.0429216	0.385446	BLCA
ATAD2B	HALLMARK_FATTY_ACID_METABOLISM	0.103147	0.0365884	BLCA
ATAD2B	HALLMARK_G2M_CHECKPOINT	-0.0873648	0.0768692	BLCA
ATAD2B	HALLMARK_GLYCOLYSIS	0.00975776	0.843653	BLCA
ATAD2B	HALLMARK_HEDGEHOG_SIGNALING	0.0178734	0.717894	BLCA
ATAD2B	HALLMARK_HEME_METABOLISM	0.0986913	0.0455465	BLCA
ATAD2B	HALLMARK_HYPOXIA	0.0201712	0.683472	BLCA
ATAD2B	HALLMARK_IL2_STAT5_SIGNALING	-0.03183	0.519906	BLCA
ATAD2B	HALLMARK_IL6_JAK_STAT3_SIGNALING	-0.0564805	0.253262	BLCA
ATAD2B	HALLMARK_INFLAMMATORY_RESPONSE	-0.0692883	0.160886	BLCA
ATAD2B	HALLMARK_INTERFERON_ALPHA_RESPONSE	-0.0543054	0.272031	BLCA
ATAD2B	HALLMARK_INTERFERON_GAMMA_RESPONSE	-0.0454823	0.35771	BLCA
ATAD2B	HALLMARK_KRAS_SIGNALING_DN	0.00875186	0.859594	BLCA
ATAD2B	HALLMARK_KRAS_SIGNALING_UP	-0.0263979	0.593597	BLCA
ATAD2B	HALLMARK_MITOTIC_SPINDLE	-0.0389162	0.43137	BLCA
ATAD2B	HALLMARK_MTORC1_SIGNALING	-0.0368332	0.456452	BLCA
ATAD2B	HALLMARK_MYC_TARGETS_V1	-0.0396197	0.423083	BLCA
ATAD2B	HALLMARK_MYC_TARGETS_V2	0.0213568	0.66596	BLCA
ATAD2B	HALLMARK_MYOGENESIS	0.0444033	0.369242	BLCA
ATAD2B	HALLMARK_NOTCH_SIGNALING	-0.0610849	0.216546	BLCA
ATAD2B	HALLMARK_OXIDATIVE_PHOSPHORYLATION	0.0801797	0.104556	BLCA
ATAD2B	HALLMARK_P53_PATHWAY	0.0280251	0.571028	BLCA
ATAD2B	HALLMARK_PANCREAS_BETA_CELLS	-0.0679698	0.169022	BLCA
ATAD2B	HALLMARK_PEROXISOME	0.0987464	0.0454254	BLCA
ATAD2B	HALLMARK_PI3K_AKT_MTOR_SIGNALING	0.0739562	0.134443	BLCA
ATAD2B	HALLMARK_PROTEIN_SECRETION	0.0707543	0.15219	BLCA
ATAD2B	HALLMARK_REACTIVE_OXYGEN_SPECIES_PATHWAY	0.0497956	0.313905	BLCA
ATAD2B	HALLMARK_SPERMATOGENESIS	-0.00100376	0.983814	BLCA
ATAD2B	HALLMARK_TGF_BETA_SIGNALING	0.0101195	0.837936	BLCA
ATAD2B	HALLMARK_TNFA_SIGNALING_VIA_NFKB	-0.0334863	0.498409	BLCA
ATAD2B	HALLMARK_UNFOLDED_PROTEIN_RESPONSE	0.0148718	0.763723	BLCA
ATAD2B	HALLMARK_UV_RESPONSE_DN	-0.00775277	0.875484	BLCA
ATAD2B	HALLMARK_UV_RESPONSE_UP	0.0325974	0.509887	BLCA
ATAD2B	HALLMARK_WNT_BETA_CATENIN_SIGNALING	0.123548	0.012187	BLCA
ATAD2B	HALLMARK_XENOBIOTIC_METABOLISM	0.0975624	0.048088	BLCA
BAZ2B	HALLMARK_ADIPOGENESIS	0.0029489	0.952473	BLCA
BAZ2B	HALLMARK_ALLOGRAFT_REJECTION	-0.0317309	0.521206	BLCA
BAZ2B	HALLMARK_ANDROGEN_RESPONSE	0.042487	0.39028	BLCA
BAZ2B	HALLMARK_ANGIOGENESIS	-0.0272831	0.581269	BLCA
BAZ2B	HALLMARK_APICAL_JUNCTION	-0.0611853	0.21579	BLCA
BAZ2B	HALLMARK_APICAL_SURFACE	-0.0302434	0.540935	BLCA
BAZ2B	HALLMARK_APOPTOSIS	0.00536335	0.913677	BLCA
BAZ2B	HALLMARK_BILE_ACID_METABOLISM	0.103187	0.0365149	BLCA
BAZ2B	HALLMARK_CHOLESTEROL_HOMEOSTASIS	0.0346752	0.483275	BLCA
BAZ2B	HALLMARK_COAGULATION	0.0834597	0.0910688	BLCA
BAZ2B	HALLMARK_COMPLEMENT	0.0424152	0.391082	BLCA
BAZ2B	HALLMARK_DNA_REPAIR	0.0282974	0.567291	BLCA
BAZ2B	HALLMARK_E2F_TARGETS	-0.0809415	0.101291	BLCA
BAZ2B	HALLMARK_EPITHELIAL_MESENCHYMAL_TRANSITION	-0.0925212	0.0609298	BLCA
BAZ2B	HALLMARK_ESTROGEN_RESPONSE_EARLY	0.0208035	0.674111	BLCA
BAZ2B	HALLMARK_ESTROGEN_RESPONSE_LATE	0.0271729	0.582797	BLCA
BAZ2B	HALLMARK_FATTY_ACID_METABOLISM	0.0937832	0.0574754	BLCA
BAZ2B	HALLMARK_G2M_CHECKPOINT	-0.0914385	0.0640285	BLCA
BAZ2B	HALLMARK_GLYCOLYSIS	0.000132381	0.997865	BLCA
BAZ2B	HALLMARK_HEDGEHOG_SIGNALING	-0.0696761	0.15855	BLCA
BAZ2B	HALLMARK_HEME_METABOLISM	0.0697977	0.157823	BLCA
BAZ2B	HALLMARK_HYPOXIA	-0.00192676	0.968936	BLCA
BAZ2B	HALLMARK_IL2_STAT5_SIGNALING	0.022283	0.652403	BLCA
BAZ2B	HALLMARK_IL6_JAK_STAT3_SIGNALING	-0.0101196	0.837935	BLCA
BAZ2B	HALLMARK_INFLAMMATORY_RESPONSE	-0.00589131	0.905218	BLCA
BAZ2B	HALLMARK_INTERFERON_ALPHA_RESPONSE	0.0167103	0.735542	BLCA
BAZ2B	HALLMARK_INTERFERON_GAMMA_RESPONSE	0.0133349	0.787523	BLCA
BAZ2B	HALLMARK_KRAS_SIGNALING_DN	0.0428528	0.386208	BLCA
BAZ2B	HALLMARK_KRAS_SIGNALING_UP	-0.0242094	0.624575	BLCA
BAZ2B	HALLMARK_MITOTIC_SPINDLE	-0.0856454	0.0828827	BLCA
BAZ2B	HALLMARK_MTORC1_SIGNALING	-0.056225	0.255419	BLCA
BAZ2B	HALLMARK_MYC_TARGETS_V1	-0.146084	0.00299247	BLCA
BAZ2B	HALLMARK_MYC_TARGETS_V2	0.0569852	0.249039	BLCA
BAZ2B	HALLMARK_MYOGENESIS	0.0157489	0.750236	BLCA
BAZ2B	HALLMARK_NOTCH_SIGNALING	-0.0768961	0.119593	BLCA
BAZ2B	HALLMARK_OXIDATIVE_PHOSPHORYLATION	0.0348381	0.481221	BLCA
BAZ2B	HALLMARK_P53_PATHWAY	0.0671192	0.174431	BLCA
BAZ2B	HALLMARK_PANCREAS_BETA_CELLS	-0.0772163	0.118057	BLCA
BAZ2B	HALLMARK_PEROXISOME	0.0777542	0.11551	BLCA
BAZ2B	HALLMARK_PI3K_AKT_MTOR_SIGNALING	0.0119536	0.809084	BLCA
BAZ2B	HALLMARK_PROTEIN_SECRETION	-0.0219246	0.657636	BLCA
BAZ2B	HALLMARK_REACTIVE_OXYGEN_SPECIES_PATHWAY	0.0775374	0.116531	BLCA
BAZ2B	HALLMARK_SPERMATOGENESIS	0.0045803	0.926241	BLCA
BAZ2B	HALLMARK_TGF_BETA_SIGNALING	-0.0264293	0.593157	BLCA
BAZ2B	HALLMARK_TNFA_SIGNALING_VIA_NFKB	0.03958	0.423548	BLCA
BAZ2B	HALLMARK_UNFOLDED_PROTEIN_RESPONSE	0.0015991	0.974217	BLCA
BAZ2B	HALLMARK_UV_RESPONSE_DN	-0.0597708	0.226612	BLCA
BAZ2B	HALLMARK_UV_RESPONSE_UP	0.023148	0.639845	BLCA
BAZ2B	HALLMARK_WNT_BETA_CATENIN_SIGNALING	0.0502109	0.30988	BLCA
BAZ2B	HALLMARK_XENOBIOTIC_METABOLISM	0.0841605	0.0883766	BLCA
BPTF	HALLMARK_ADIPOGENESIS	0.052848	0.285124	BLCA
BPTF	HALLMARK_ALLOGRAFT_REJECTION	-0.0381758	0.440193	BLCA
BPTF	HALLMARK_ANDROGEN_RESPONSE	0.0698862	0.157295	BLCA
BPTF	HALLMARK_ANGIOGENESIS	-0.0211089	0.669607	BLCA
BPTF	HALLMARK_APICAL_JUNCTION	0.00856918	0.862496	BLCA
BPTF	HALLMARK_APICAL_SURFACE	0.0326603	0.50907	BLCA
BPTF	HALLMARK_APOPTOSIS	-0.0683493	0.166649	BLCA
BPTF	HALLMARK_BILE_ACID_METABOLISM	0.0380046	0.442247	BLCA
BPTF	HALLMARK_CHOLESTEROL_HOMEOSTASIS	0.0740757	0.133813	BLCA
BPTF	HALLMARK_COAGULATION	-0.0271451	0.583183	BLCA
BPTF	HALLMARK_COMPLEMENT	0.0135925	0.783519	BLCA
BPTF	HALLMARK_DNA_REPAIR	0.0449365	0.363515	BLCA
BPTF	HALLMARK_E2F_TARGETS	-0.0508667	0.303596	BLCA
BPTF	HALLMARK_EPITHELIAL_MESENCHYMAL_TRANSITION	-0.0596413	0.227622	BLCA
BPTF	HALLMARK_ESTROGEN_RESPONSE_EARLY	0.0630182	0.202326	BLCA
BPTF	HALLMARK_ESTROGEN_RESPONSE_LATE	0.0663664	0.179325	BLCA
BPTF	HALLMARK_FATTY_ACID_METABOLISM	0.0906912	0.066242	BLCA
BPTF	HALLMARK_G2M_CHECKPOINT	-0.0584719	0.236884	BLCA
BPTF	HALLMARK_GLYCOLYSIS	-0.0119612	0.808965	BLCA
BPTF	HALLMARK_HEDGEHOG_SIGNALING	0.0111241	0.822104	BLCA
BPTF	HALLMARK_HEME_METABOLISM	0.0640931	0.194719	BLCA
BPTF	HALLMARK_HYPOXIA	0.0240031	0.62753	BLCA
BPTF	HALLMARK_IL2_STAT5_SIGNALING	-0.0144513	0.770214	BLCA
BPTF	HALLMARK_IL6_JAK_STAT3_SIGNALING	-0.0546062	0.26938	BLCA
BPTF	HALLMARK_INFLAMMATORY_RESPONSE	-0.047398	0.337802	BLCA
BPTF	HALLMARK_INTERFERON_ALPHA_RESPONSE	-0.0596716	0.227385	BLCA
BPTF	HALLMARK_INTERFERON_GAMMA_RESPONSE	-0.0442511	0.370886	BLCA
BPTF	HALLMARK_KRAS_SIGNALING_DN	0.0208788	0.672999	BLCA
BPTF	HALLMARK_KRAS_SIGNALING_UP	-0.031776	0.520614	BLCA
BPTF	HALLMARK_MITOTIC_SPINDLE	-0.036566	0.459727	BLCA
BPTF	HALLMARK_MTORC1_SIGNALING	-0.0353845	0.474366	BLCA
BPTF	HALLMARK_MYC_TARGETS_V1	-0.0550345	0.265637	BLCA
BPTF	HALLMARK_MYC_TARGETS_V2	0.0461094	0.351113	BLCA
BPTF	HALLMARK_MYOGENESIS	0.0846202	0.0866454	BLCA
BPTF	HALLMARK_NOTCH_SIGNALING	-0.0923566	0.061393	BLCA
BPTF	HALLMARK_OXIDATIVE_PHOSPHORYLATION	0.0672589	0.173533	BLCA
BPTF	HALLMARK_P53_PATHWAY	0.0599026	0.225588	BLCA
BPTF	HALLMARK_PANCREAS_BETA_CELLS	-0.0918345	0.0628806	BLCA
BPTF	HALLMARK_PEROXISOME	0.0670276	0.17502	BLCA
BPTF	HALLMARK_PI3K_AKT_MTOR_SIGNALING	0.0792338	0.108725	BLCA
BPTF	HALLMARK_PROTEIN_SECRETION	0.00383434	0.938228	BLCA
BPTF	HALLMARK_REACTIVE_OXYGEN_SPECIES_PATHWAY	0.0615777	0.212855	BLCA
BPTF	HALLMARK_SPERMATOGENESIS	-0.0116609	0.813672	BLCA
BPTF	HALLMARK_TGF_BETA_SIGNALING	-0.0141268	0.775233	BLCA
BPTF	HALLMARK_TNFA_SIGNALING_VIA_NFKB	-0.00150408	0.975748	BLCA
BPTF	HALLMARK_UNFOLDED_PROTEIN_RESPONSE	-0.0400893	0.417603	BLCA
BPTF	HALLMARK_UV_RESPONSE_DN	-0.0136227	0.78305	BLCA
BPTF	HALLMARK_UV_RESPONSE_UP	0.0491797	0.319935	BLCA
BPTF	HALLMARK_WNT_BETA_CATENIN_SIGNALING	0.0698979	0.157225	BLCA
BPTF	HALLMARK_XENOBIOTIC_METABOLISM	0.0466347	0.345648	BLCA
BRD2	HALLMARK_ADIPOGENESIS	0.0657991	0.183079	BLCA
BRD2	HALLMARK_ALLOGRAFT_REJECTION	0.000824936	0.986697	BLCA
BRD2	HALLMARK_ANDROGEN_RESPONSE	0.0889097	0.071773	BLCA
BRD2	HALLMARK_ANGIOGENESIS	0.00609911	0.901891	BLCA
BRD2	HALLMARK_APICAL_JUNCTION	-0.0200976	0.684565	BLCA
BRD2	HALLMARK_APICAL_SURFACE	-0.0256097	0.604673	BLCA
BRD2	HALLMARK_APOPTOSIS	0.0391102	0.429076	BLCA
BRD2	HALLMARK_BILE_ACID_METABOLISM	-0.0474016	0.337765	BLCA
BRD2	HALLMARK_CHOLESTEROL_HOMEOSTASIS	0.0496226	0.315591	BLCA
BRD2	HALLMARK_COAGULATION	-0.00210543	0.966057	BLCA
BRD2	HALLMARK_COMPLEMENT	0.0215792	0.662694	BLCA
BRD2	HALLMARK_DNA_REPAIR	0.0439928	0.373688	BLCA
BRD2	HALLMARK_E2F_TARGETS	-0.0880689	0.0745113	BLCA
BRD2	HALLMARK_EPITHELIAL_MESENCHYMAL_TRANSITION	0.0258616	0.601123	BLCA
BRD2	HALLMARK_ESTROGEN_RESPONSE_EARLY	0.0218052	0.659383	BLCA
BRD2	HALLMARK_ESTROGEN_RESPONSE_LATE	0.0310768	0.529836	BLCA
BRD2	HALLMARK_FATTY_ACID_METABOLISM	0.0233002	0.637646	BLCA
BRD2	HALLMARK_G2M_CHECKPOINT	-0.104562	0.0340765	BLCA
BRD2	HALLMARK_GLYCOLYSIS	-0.0788199	0.110591	BLCA
BRD2	HALLMARK_HEDGEHOG_SIGNALING	-0.00799865	0.871569	BLCA
BRD2	HALLMARK_HEME_METABOLISM	-0.0328721	0.506326	BLCA
BRD2	HALLMARK_HYPOXIA	-0.0254068	0.607539	BLCA
BRD2	HALLMARK_IL2_STAT5_SIGNALING	0.0559146	0.258057	BLCA
BRD2	HALLMARK_IL6_JAK_STAT3_SIGNALING	-0.0146691	0.76685	BLCA
BRD2	HALLMARK_INFLAMMATORY_RESPONSE	-0.0326482	0.509227	BLCA
BRD2	HALLMARK_INTERFERON_ALPHA_RESPONSE	-0.0153762	0.755959	BLCA
BRD2	HALLMARK_INTERFERON_GAMMA_RESPONSE	0.004642	0.925251	BLCA
BRD2	HALLMARK_KRAS_SIGNALING_DN	0.083768	0.0898765	BLCA
BRD2	HALLMARK_KRAS_SIGNALING_UP	0.0244509	0.621123	BLCA
BRD2	HALLMARK_MITOTIC_SPINDLE	-0.10346	0.0360202	BLCA
BRD2	HALLMARK_MTORC1_SIGNALING	-0.0162733	0.74221	BLCA
BRD2	HALLMARK_MYC_TARGETS_V1	-0.0331714	0.50246	BLCA
BRD2	HALLMARK_MYC_TARGETS_V2	-0.00504473	0.918787	BLCA
BRD2	HALLMARK_MYOGENESIS	0.0953907	0.0533116	BLCA
BRD2	HALLMARK_NOTCH_SIGNALING	-0.0720549	0.144779	BLCA
BRD2	HALLMARK_OXIDATIVE_PHOSPHORYLATION	0.117599	0.0170737	BLCA
BRD2	HALLMARK_P53_PATHWAY	0.0183053	0.711378	BLCA
BRD2	HALLMARK_PANCREAS_BETA_CELLS	-0.101467	0.0397728	BLCA
BRD2	HALLMARK_PEROXISOME	-0.0159321	0.74743	BLCA
BRD2	HALLMARK_PI3K_AKT_MTOR_SIGNALING	0.028798	0.560453	BLCA
BRD2	HALLMARK_PROTEIN_SECRETION	0.0183901	0.7101	BLCA
BRD2	HALLMARK_REACTIVE_OXYGEN_SPECIES_PATHWAY	0.0774281	0.117049	BLCA
BRD2	HALLMARK_SPERMATOGENESIS	-0.0725435	0.142066	BLCA
BRD2	HALLMARK_TGF_BETA_SIGNALING	0.0343105	0.487891	BLCA
BRD2	HALLMARK_TNFA_SIGNALING_VIA_NFKB	0.0311329	0.529092	BLCA
BRD2	HALLMARK_UNFOLDED_PROTEIN_RESPONSE	-0.0212291	0.667837	BLCA
BRD2	HALLMARK_UV_RESPONSE_DN	-0.000459339	0.992593	BLCA
BRD2	HALLMARK_UV_RESPONSE_UP	0.058459	0.236988	BLCA
[truncated: 57,402 more rows]
